# Supplementary material for: Crystal structure of 2-(1H-imidazol-3-ium-4-yl)ethanaminium dichloride, a re-determination
Source: Acta Crystallogr E Crystallogr Commun. 2015 Oct 14;71(Pt 11):o844–5. doi: 10.1107/S2056989015018848 (PMC4645084; doi:10.1107/S2056989015018848)
Supplement: Supplementary file 1 [file e-71-0o844-sup1.cif]

##############################################################################
#                                                                            #
# This CIF contains the data in a paper accepted for publication in          #
# Acta Crystallographica Section E. It conforms to the requirements of       #
# Notes for Authors for Acta Crystallographica Section E, and has been       #
# peer reviewed under the auspices of the IUCr Commission on Journals.       #
#                                                                            #
# Full details of the Crystallographic Information File format               #
# are given in the paper "The Crystallographic Information File (CIF):       #
# a New Standard Archive File for Crystallography" by S. R. Hall, F. H.      #
# Allen and I. D. Brown [Acta Cryst. (1991), A47, 655-685].                  #
#                                                                            #
# The current version of the core CIF dictionary is obtainable from          #
# ftp://ftp.iucr.org/pub/cif_core.dic.                                       #
#                                                                            #
# Software is freely available for graphical display of the structure(s)     #
# in this CIF. For information consult the CIF software page                 #
# http://www.iucr.org/resources/cif/software.                                #
#                                                                            #
# This file may be used for bona fide research purposes within the           #
# scientific community so long as proper attribution is given to the journal # 
# article from which it was obtained.                                        #
#                                                                            #
##############################################################################
data_I
_database_code_depnum_ccdc_archive 'CCDC 1051848'
_audit_creation_method     'WinGX routine CIF_UPDATE'
_audit_conform_dict_name     cif_core.dic
_audit_conform_dict_version     2.3
_journal_date_recd_electronic     2015-09-21
_journal_date_accepted     2015-10-07
_journal_name_full     'Acta Crystallographica, Section E'
_journal_year     2015
_journal_volume     71
_journal_issue     11
_journal_page_first     o844
_journal_page_last     o845
_journal_paper_category     HO
_journal_paper_doi     10.1107/S2056989015018848
_journal_coeditor_code     WM5220
_publ_contact_author_name     'Leila Boukli-Hacene'
_publ_contact_author_address
;
Laboratoire de Chimie Inorganique et Environnement,
Universite de Tlemcen, BP119, 13000, Tlemcen, Algeria
;
_publ_contact_author_email
                       'l_bouklihacene@mail.univ-tlemcen.dz, lilibou25@yahoo.fr'
_publ_contact_author_fax     ?
_publ_contact_author_phone     ?
_publ_section_title
;
Crystal structure of 2-(1<i>H</i>-imidazol-3-ium-4-yl)ethanaminium dichloride, a
re-determination
;
_publ_section_title_footnote     .
loop_
    _publ_author_name
    _publ_author_footnote
    _publ_author_address
    'Louhibi, Samira' .
;
Laboratoire de Chimie Inorganique et Environnement,
Universite de Tlemcen, BP119, 13000, Tlemcen, Algeria
;
    'Belfilali, Imene' .
;
Laboratoire de Chimie Inorganique et Environnement,
Universite de Tlemcen, BP119, 13000, Tlemcen, Algeria
;
    'Boukli-Hacene, Leila' .
;
Laboratoire de Chimie Inorganique et Environnement,
Universite de Tlemcen, BP119, 13000, Tlemcen, Algeria
;
    'Roisnel, Thierry' .
;
Centre de Diffractometrie X, UMR 6226 CNRS,
Unite Sciences Chimiques de Rennes, Universite de Rennes I,
263 Avenue du General Leclerc, 35042 Rennes, France
;
_chemical_name_systematic
;
2-(1<i>H</i>-imidazol-3-ium-4-yl)ethanaminium dichloride
;
_chemical_formula_moiety     'C5 H11 N3, 2(Cl)'
_chemical_formula_sum     'C5 H11 Cl2 N3'
_chemical_formula_iupac     'C5 H11 N3 + , 2Cl -'
_chemical_formula_weight     184.07
_symmetry_cell_setting     monoclinic
_symmetry_space_group_name_H-M     'P 21'
_symmetry_space_group_name_Hall     'P 2yb'
loop_
    _symmetry_equiv_pos_as_xyz
    'x, y, z'
    '-x, y+1/2, -z'
_cell_length_a     4.4358(2)
_cell_length_b     12.6281(4)
_cell_length_c     7.5588(3)
_cell_angle_alpha     90
_cell_angle_beta     91.9100(10)
_cell_angle_gamma     90
_cell_volume     423.18(3)
_cell_formula_units_Z     2
_cell_measurement_reflns_used     2786
_cell_measurement_theta_min     2.7
_cell_measurement_theta_max     27.49
_cell_measurement_temperature     150(2)
_exptl_crystal_description     prism
_exptl_crystal_colour     colourless
_exptl_crystal_size_max     0.43
_exptl_crystal_size_mid     0.32
_exptl_crystal_size_min     0.09
_exptl_crystal_density_diffrn     1.445
_exptl_crystal_density_method     'not measured'
_exptl_crystal_F_000     192
_exptl_absorpt_coefficient_mu     0.699
_exptl_absorpt_correction_type     multi-scan
_exptl_absorpt_process_details
;
(<i>SADABS</i>; Bruker, 2006)
;
_exptl_absorpt_correction_T_min     0.825
_exptl_absorpt_correction_T_max     0.939
_exptl_special_details     ?
_diffrn_ambient_temperature     150(2)
_diffrn_radiation_type     MoK\a
_diffrn_radiation_wavelength     0.71073
_diffrn_radiation_monochromator     graphite
_diffrn_measurement_device_type     'Bruker APEXII CCD,'
_diffrn_measurement_method     'CCD rotation images, thin slices'
_diffrn_reflns_number     3729
_diffrn_reflns_av_R_equivalents     0.0235
_diffrn_reflns_theta_min     3.14
_diffrn_reflns_theta_max     27.47
_diffrn_reflns_theta_full     27.47
_diffrn_measured_fraction_theta_max     0.998
_diffrn_measured_fraction_theta_full     0.998
_diffrn_reflns_limit_h_min     -5
_diffrn_reflns_limit_h_max     5
_diffrn_reflns_limit_k_min     -16
_diffrn_reflns_limit_k_max     13
_diffrn_reflns_limit_l_min     -9
_diffrn_reflns_limit_l_max     9
_refine_special_details
;
Refinement of <i>F</i>^2^ against ALL reflections. The weighted <i>R</i>-factor
<i>wR</i> and goodness of fit <i>S</i> are based on <i>F</i>^2^, conventional
<i>R</i>-factors <i>R</i> are based on <i>F</i>, with <i>F</i> set to zero for
negative <i>F</i>^2^. The threshold expression of <i>F</i>^2^ >
\s(<i>F</i>^2^) is used only for calculating <i>R</i>-factors(gt) <i>etc</i>.
and is not relevant to the choice of reflections for refinement.
<i>R</i>-factors based on <i>F</i>^2^ are statistically about twice as large
as those based on <i>F</i>, and <i>R</i>- factors based on ALL data will be
even larger.
;
_reflns_number_total     1855
_reflns_number_gt     1815
_reflns_threshold_expression     >2sigma(I)
_refine_ls_structure_factor_coef     Fsqd
_refine_ls_matrix_type     full
_refine_ls_R_factor_all     0.0232
_refine_ls_R_factor_gt     0.0225
_refine_ls_wR_factor_gt     0.0578
_refine_ls_wR_factor_ref     0.0583
_refine_ls_goodness_of_fit_ref     1.081
_refine_ls_restrained_S_all     1.081
_refine_ls_number_reflns     1855
_refine_ls_number_parameters     106
_refine_ls_number_restraints     1
_refine_ls_hydrogen_treatment     mixed
_refine_ls_weighting_scheme     calc
_refine_ls_weighting_details
         'calc w=1/[\s^2^(Fo^2^)+(0.0327P)^2^+0.0000P] where P=(Fo^2^+2Fc^2^)/3'
_atom_sites_solution_hydrogens     geom
_atom_sites_solution_primary     direct
_atom_sites_solution_secondary     difmap
_refine_ls_shift/su_max     0.001
_refine_ls_shift/su_mean     0
_refine_diff_density_max     0.221
_refine_diff_density_min     -0.166
_refine_ls_extinction_method     none
_refine_ls_abs_structure_details
;
Flack (1983), 841 Friedel pairs
;
_refine_ls_abs_structure_Flack     0.06(5)
loop_
    _atom_type_symbol
    _atom_type_description
    _atom_type_scat_dispersion_real
    _atom_type_scat_dispersion_imag
    _atom_type_scat_source
    C C 0.0033 0.0016 'International Tables Vol C Tables 4.2.6.8 and 6.1.1.4'
    H H 0 0 'International Tables Vol C Tables 4.2.6.8 and 6.1.1.4'
    Cl Cl 0.1484 0.1585 'International Tables Vol C Tables 4.2.6.8 and 6.1.1.4'
    N N 0.0061 0.0033 'International Tables Vol C Tables 4.2.6.8 and 6.1.1.4'
_computing_data_collection
;
APEX2 (Bruker, 2006)
;
_computing_cell_refinement
;
SAINT (Bruker, 2006)
;
_computing_data_reduction
;
SAINT (Bruker, 2006)
;
_computing_structure_solution
;
SIR97 (Altomare <i>et al.</i>,  1999)
;
_computing_structure_refinement
;
SHELXL-97 (Sheldrick, 2008)
;
_computing_molecular_graphics
;
Ortep-3 for Windows (Farrugia, 2012)
;
_computing_publication_material
;
WinGX (Farrugia, 2012)
;
loop_
    _atom_site_type_symbol
    _atom_site_label
    _atom_site_fract_x
    _atom_site_fract_y
    _atom_site_fract_z
    _atom_site_U_iso_or_equiv
    _atom_site_adp_type
    _atom_site_calc_flag
    _atom_site_refinement_flags
    _atom_site_occupancy
    _atom_site_symmetry_multiplicity
    _atom_site_disorder_assembly
    _atom_site_disorder_group
    N N1 0.9759(4) 0.18301(13) 0.4308(2) 0.0201(3) Uani d . 1 1 . .
    H H1A 1.115(6) 0.232(2) 0.472(3) 0.05 Uiso d . 1 1 . .
    H H1B 0.787(6) 0.217(2) 0.441(3) 0.05 Uiso d . 1 1 . .
    H H1C 1.015(6) 0.179(2) 0.316(4) 0.05 Uiso d . 1 1 . .
    C C2 0.9990(5) 0.07908(15) 0.5236(2) 0.0209(4) Uani d . 1 1 . .
    H H2A 1.2044 0.0497 0.5125 0.025 Uiso calc R 1 1 . .
    H H2B 0.853 0.0285 0.469 0.025 Uiso calc R 1 1 . .
    C C3 0.9317(4) 0.09457(15) 0.7190(2) 0.0214(4) Uani d . 1 1 . .
    H H3A 1.053 0.1545 0.7669 0.026 Uiso calc R 1 1 . .
    H H3B 0.716 0.1127 0.7299 0.026 Uiso calc R 1 1 . .
    C C4 1.0019(4) -0.00243(13) 0.8252(2) 0.0160(3) Uani d . 1 1 . .
    C C5 1.1983(4) -0.08313(15) 0.8024(2) 0.0189(3) Uani d . 1 1 . .
    H H5 1.3185 -0.0945 0.7025 0.023 Uiso calc R 1 1 . .
    N N6 1.1904(3) -0.14577(12) 0.95191(19) 0.0206(3) Uani d . 1 1 . .
    H H6 1.284(6) -0.206(2) 0.964(3) 0.05 Uiso d . 1 1 . .
    C C7 0.9952(4) -0.10582(15) 1.0615(2) 0.0211(4) Uani d . 1 1 . .
    H H7 0.9475 -0.1342 1.1736 0.025 Uiso calc R 1 1 . .
    N N8 0.8764(3) -0.01892(12) 0.98803(17) 0.0168(3) Uani d . 1 1 . .
    H H8 0.745(6) 0.021(2) 1.031(4) 0.05 Uiso d . 1 1 . .
    Cl Cl1 0.47163(8) 0.32961(3) 0.59693(5) 0.02068(11) Uani d . 1 1 . .
    Cl Cl2 0.43148(9) 0.15270(3) 0.11930(5) 0.01937(11) Uani d . 1 1 . .
loop_
    _atom_site_aniso_label
    _atom_site_aniso_U_11
    _atom_site_aniso_U_22
    _atom_site_aniso_U_33
    _atom_site_aniso_U_12
    _atom_site_aniso_U_13
    _atom_site_aniso_U_23
    N1 0.0192(7) 0.0233(9) 0.0178(7) -0.0004(6) 0.0021(6) 0.0025(6)
    C2 0.0264(9) 0.0187(9) 0.0175(9) -0.0022(7) 0.0010(7) -0.0001(7)
    C3 0.0267(9) 0.0202(9) 0.0174(8) 0.0047(8) 0.0036(7) 0.0012(7)
    C4 0.0168(7) 0.0158(8) 0.0155(7) -0.0017(7) 0.0002(6) -0.0027(6)
    C5 0.0208(8) 0.0177(8) 0.0183(8) 0.0006(7) 0.0026(6) -0.0036(7)
    N6 0.0214(7) 0.0173(8) 0.0233(7) 0.0014(6) 0.0018(6) 0.0014(6)
    C7 0.0225(9) 0.0215(9) 0.0195(7) -0.0013(7) 0.0008(7) 0.0033(7)
    N8 0.0167(7) 0.0168(7) 0.0173(7) -0.0009(6) 0.0032(5) -0.0017(5)
    Cl1 0.01948(19) 0.0235(2) 0.01936(17) -0.00067(18) 0.00474(13) -0.00219(16)
    Cl2 0.01775(18) 0.0187(2) 0.02194(18) -0.00186(17) 0.00442(13) -0.00354(15)
_geom_special_details
;
All e.s.d.'s (except the e.s.d. in the dihedral angle between two l.s. planes)
are estimated using the full covariance matrix. The cell e.s.d.'s are taken
into account individually in the estimation of e.s.d.'s in distances, angles
and torsion angles; correlations between e.s.d.'s in cell parameters are only
used when they are defined by crystal symmetry. An approximate (isotropic)
treatment of cell e.s.d.'s is used for estimating e.s.d.'s involving l.s.
planes.
;
loop_
    _geom_bond_atom_site_label_1
    _geom_bond_atom_site_label_2
    _geom_bond_site_symmetry_2
    _geom_bond_distance
    _geom_bond_publ_flag
    N1 C2 . 1.490(2) ?
    N1 H1A . 0.92(3) ?
    N1 H1B . 0.95(3) ?
    N1 H1C . 0.89(3) ?
    C2 C3 . 1.530(2) ?
    C2 H2A . 0.99 ?
    C2 H2B . 0.99 ?
    C3 C4 . 1.492(2) ?
    C3 H3A . 0.99 ?
    C3 H3B . 0.99 ?
    C4 C5 . 1.355(3) ?
    C4 N8 . 1.383(2) ?
    C5 N6 . 1.381(2) ?
    C5 H5 . 0.95 ?
    N6 C7 . 1.319(2) ?
    N6 H6 . 0.88(3) ?
    C7 N8 . 1.331(2) ?
    C7 H7 . 0.95 ?
    N8 H8 . 0.84(3) ?
loop_
    _geom_angle_atom_site_label_1
    _geom_angle_atom_site_label_2
    _geom_angle_atom_site_label_3
    _geom_angle_site_symmetry_1
    _geom_angle_site_symmetry_3
    _geom_angle
    _geom_angle_publ_flag
    C2 N1 H1A . . 113.7(15) ?
    C2 N1 H1B . . 113.9(15) ?
    H1A N1 H1B . . 105(2) ?
    C2 N1 H1C . . 112.9(18) ?
    H1A N1 H1C . . 103(2) ?
    H1B N1 H1C . . 108(2) ?
    N1 C2 C3 . . 109.22(15) ?
    N1 C2 H2A . . 109.8 ?
    C3 C2 H2A . . 109.8 ?
    N1 C2 H2B . . 109.8 ?
    C3 C2 H2B . . 109.8 ?
    H2A C2 H2B . . 108.3 ?
    C4 C3 C2 . . 111.78(14) ?
    C4 C3 H3A . . 109.3 ?
    C2 C3 H3A . . 109.3 ?
    C4 C3 H3B . . 109.3 ?
    C2 C3 H3B . . 109.3 ?
    H3A C3 H3B . . 107.9 ?
    C5 C4 N8 . . 106.22(14) ?
    C5 C4 C3 . . 132.25(16) ?
    N8 C4 C3 . . 121.30(14) ?
    C4 C5 N6 . . 107.03(15) ?
    C4 C5 H5 . . 126.5 ?
    N6 C5 H5 . . 126.5 ?
    C7 N6 C5 . . 109.26(15) ?
    C7 N6 H6 . . 126.0(18) ?
    C5 N6 H6 . . 124.3(17) ?
    N6 C7 N8 . . 108.21(15) ?
    N6 C7 H7 . . 125.9 ?
    N8 C7 H7 . . 125.9 ?
    C7 N8 C4 . . 109.27(14) ?
    C7 N8 H8 . . 126.6(18) ?
    C4 N8 H8 . . 124.2(18) ?
loop_
    _geom_torsion_atom_site_label_1
    _geom_torsion_atom_site_label_2
    _geom_torsion_atom_site_label_3
    _geom_torsion_atom_site_label_4
    _geom_torsion_site_symmetry_1
    _geom_torsion_site_symmetry_2
    _geom_torsion_site_symmetry_3
    _geom_torsion_site_symmetry_4
    _geom_torsion
    _geom_torsion_publ_flag
    N1 C2 C3 C4 . . . . -170.28(15) ?
    C2 C3 C4 C5 . . . . 26.5(3) ?
    C2 C3 C4 N8 . . . . -159.79(15) ?
    N8 C4 C5 N6 . . . . -0.70(17) ?
    C3 C4 C5 N6 . . . . 173.73(18) ?
    C4 C5 N6 C7 . . . . 0.6(2) ?
    C5 N6 C7 N8 . . . . -0.2(2) ?
    N6 C7 N8 C4 . . . . -0.27(19) ?
    C5 C4 N8 C7 . . . . 0.61(17) ?
    C3 C4 N8 C7 . . . . -174.57(16) ?
loop_
    _geom_hbond_atom_site_label_D
    _geom_hbond_atom_site_label_H
    _geom_hbond_atom_site_label_A
    _geom_hbond_site_symmetry_A
    _geom_hbond_distance_DH
    _geom_hbond_distance_HA
    _geom_hbond_distance_DA
    _geom_hbond_angle_DHA
    N1 H1A Cl1 1_655 0.92(3) 2.19(3) 3.1071(17) 171(2)
    N1 H1B Cl1 . 0.95(3) 2.34(3) 3.1930(17) 150(2)
    N1 H1C Cl2 1_655 0.89(3) 2.44(3) 3.1768(16) 141(2)
    N6 H6 Cl2 2_746 0.88(3) 2.28(3) 3.1046(16) 157(2)
    N8 H8 Cl2 1_556 0.84(3) 2.28(3) 3.1157(15) 169(3)
_iucr_refine_instructions_details
;
 .res file for SHELXL : job.res
.................................................................
TITL import in P 21
CELL  0.71073   4.4358  12.6281   7.5588   90.000   91.910   90.000
ZERR     2.00   0.0002   0.0004   0.0003    0.000    0.001    0.000
LATT  -1
SYMM  - X, 1/2 + Y, - Z
SFAC  C    H    CL   N
UNIT  10   22   4    6
MERG   2
FMAP   2
PLAN   20
EQIV $1 x+1, y, z
EQIV $2 x+1, y, z
EQIV $3 -x+2, y-1/2, -z+1
EQIV $4 x, y, z+1
HTAB N1 Cl1_$1
HTAB N1 Cl1
HTAB N1 Cl2_$2
HTAB N6 Cl2_$3
HTAB N8 Cl2_$4
ACTA
BOND   $H
CONF
LIST   4
WPDB  -2
L.S.   4
TEMP  -123.00
WGHT    0.032700
FVAR       1.90211
MOLE    1
N1    4    0.975946    0.183006    0.430846    11.00000    0.01919    0.02332 =
         0.01783    0.00251    0.00209   -0.00036
AFIX   2
H1A   2    1.115334    0.232306    0.471718    11.00000    0.05000
H1B   2    0.787417    0.216892    0.441497    11.00000    0.05000
H1C   2    1.014671    0.178543    0.316485    11.00000    0.05000
AFIX   0
C2    1    0.998951    0.079076    0.523551    11.00000    0.02645    0.01871 =
         0.01748   -0.00013    0.00096   -0.00220
AFIX  23
H2A   2    1.204362    0.049682    0.512465    11.00000   -1.20000
H2B   2    0.853018    0.028451    0.468976    11.00000   -1.20000
AFIX   0
C3    1    0.931737    0.094572    0.719013    11.00000    0.02674    0.02025 =
         0.01740    0.00117    0.00360    0.00470
AFIX  23
H3A   2    1.053003    0.154502    0.766892    11.00000   -1.20000
H3B   2    0.716003    0.112687    0.729894    11.00000   -1.20000
AFIX   0
C4    1    1.001889   -0.002431    0.825243    11.00000    0.01684    0.01579 =
         0.01548   -0.00268    0.00023   -0.00165
C5    1    1.198257   -0.083133    0.802427    11.00000    0.02078    0.01772 =
         0.01828   -0.00356    0.00256    0.00062
AFIX  43
H5    2    1.318513   -0.094456    0.702489    11.00000   -1.20000
AFIX   0
N6    4    1.190444   -0.145771    0.951907    11.00000    0.02136    0.01729 =
         0.02333    0.00141    0.00177    0.00143
AFIX   2
H6    2    1.284424   -0.206447    0.964218    11.00000    0.05000
AFIX   0
C7    1    0.995181   -0.105821    1.061504    11.00000    0.02246    0.02145 =
         0.01954    0.00332    0.00075   -0.00127
AFIX  43
H7    2    0.947507   -0.134187    1.173569    11.00000   -1.20000
AFIX   0
N8    4    0.876441   -0.018916    0.988033    11.00000    0.01667    0.01675 =
         0.01730   -0.00172    0.00322   -0.00086
AFIX   2
H8    2    0.744690    0.020557    1.031370    11.00000    0.05000
AFIX   0
MOLE    2
CL1   3    0.471628    0.329611    0.596927    11.00000    0.01948    0.02349 =
         0.01936   -0.00219    0.00474   -0.00067
MOLE    3
CL2   3    0.431478    0.152705    0.119300    11.00000    0.01775    0.01867 =
         0.02194   -0.00354    0.00442   -0.00186
HKLF 4
REM  import in P 21
REM R1 =  0.0225 for   1815 Fo > 4sig(Fo)  and  0.0232 for all   1855 data
REM    106 parameters refined using      1 restraints
END
WGHT      0.0327      0.0000
 REM Highest difference peak   0.22,  deepest hole  -0.17,  1-sigma level   0.05
Q1    1   0.9587  0.0025  0.9021  11.00000  0.05    0.22
Q2    1   0.9408  0.0246  0.7487  11.00000  0.05    0.20
Q3    1   0.5897  0.1646  0.0617  11.00000  0.05    0.17
Q4    1   1.0646 -0.0422  0.7920  11.00000  0.05    0.17
Q5    1   1.1093 -0.0226  0.8266  11.00000  0.05    0.16
Q6    1   0.6260  0.2798  0.6589  11.00000  0.05    0.16
Q7    1   1.2142  0.0155  1.0925  11.00000  0.05    0.16
Q8    1   0.3678  0.3148  0.5073  11.00000  0.05    0.16
Q9    1   1.0074  0.0196  0.4855  11.00000  0.05    0.15
Q10   1   0.5420  0.2841  0.5397  11.00000  0.05    0.15
Q11   1   1.5022 -0.2037  1.1581  11.00000  0.05    0.15
Q12   1   0.9783 -0.0351  1.0452  11.00000  0.05    0.15
Q13   1   1.1516 -0.1120  1.0164  11.00000  0.05    0.14
Q14   1   0.4950  0.2256  0.0347  11.00000  0.05    0.13
Q15   1   1.2285 -0.1051  0.9031  11.00000  0.05    0.13
Q16   1   0.8595 -0.0759  1.0040  11.00000  0.05    0.13
Q17   1   0.4957  0.2220  0.1709  11.00000  0.05    0.13
Q18   1   1.3914  0.2450  0.4087  11.00000  0.05    0.13
Q19   1   0.9512 -0.0353  0.6417  11.00000  0.05    0.13
Q20   1   1.4969 -0.1776  0.9217  11.00000  0.05    0.13
;
