# Supplementary material for: Crystal structure of 2-(1H-imidazol-3-ium-4-yl)ethanaminium dichloride, a re-determination
Source: Acta Crystallogr E Crystallogr Commun. 2015 Oct 14;71(Pt 11):o844–5. doi: 10.1107/S2056989015018848 (PMC4645084; doi:10.1107/S2056989015018848)
Supplement: Supplementary file 2 [file e-71-0o844-Isup2.hkl]

# 
# h,k,l, Fc-squared, Fo-squared, sigma(Fo-squared) and status flag 
# 
data_I
_shelx_title ' import in P 21' 
_shelx_refln_list_code          4 
_shelx_F_calc_maximum       49.96 
_exptl_crystal_F_000       192.00 
_reflns_d_resolution_high  0.7703 
 
loop_ 
 _symmetry_equiv_pos_as_xyz 
 'x, y, z' 
 '-x, y+1/2, -z' 
 
_cell_length_a     4.4358 
_cell_length_b    12.6281 
_cell_length_c     7.5588 
_cell_angle_alpha  90.000 
_cell_angle_beta   91.910 
_cell_angle_gamma  90.000 
 
_shelx_F_squared_multiplier     1.000 
 
loop_ 
 _refln_index_h 
 _refln_index_k 
 _refln_index_l 
 _refln_F_squared_calc 
 _refln_F_squared_meas 
 _refln_F_squared_sigma 
 _refln_observed_status 
   0 -16   0      112.79      110.37      5.36 o 
   1 -16   0      122.24      117.36      6.56 o 
   1 -15   0        4.22        5.16      1.54 o 
   2 -15   0       29.12       25.29      3.56 o 
   0 -14   0        6.14        6.37      1.37 o 
   1 -14   0        4.14        4.08      1.48 o 
   2 -14   0       21.66       23.14      3.27 o 
   1 -13   0       61.31       61.67      4.21 o 
   2 -13   0       14.14        9.81      2.17 o 
   3 -13   0       34.28       44.05      4.99 o 
   0 -12   0      747.97      766.34     25.50 o 
   1 -12   0      155.27      155.42      4.22 o 
   2 -12   0      319.32      322.39     13.53 o 
   3 -12   0       31.23       27.82      3.76 o 
   1 -11   0       34.77       35.17      1.01 o 
   2 -11   0      197.57      194.71      9.23 o 
   3 -11   0      220.42      219.28     10.70 o 
   4 -11   0       70.54       68.86      5.67 o 
   1 -10   0     1017.58     1035.78     16.48 o 
   2 -10   0        0.73       -0.06      0.68 o 
   3 -10   0      289.59      299.93     13.13 o 
   4 -10   0       34.44       42.83      4.93 o 
   1  -9   0       94.26       87.71      2.27 o 
   2  -9   0        1.64        1.73      0.67 o 
   3  -9   0      121.92      122.38      6.94 o 
   4  -9   0        8.07       10.53      2.45 o 
   0  -8   0       26.60       24.67      2.52 o 
   1  -8   0      146.27      149.23      3.28 o 
   2  -8   0       48.42       47.32      3.93 o 
   3  -8   0       52.71       52.45      4.07 o 
   4  -8   0       40.99       40.44      4.54 o 
   5  -8   0       89.11       88.41      6.63 o 
   1  -7   0      139.64      141.58      4.22 o 
   2  -7   0       98.37       90.03      3.36 o 
   3  -7   0      214.49      199.64      9.17 o 
   4  -7   0      133.72      130.86      7.50 o 
   5  -7   0       67.39       64.21      5.48 o 
   0  -6   0     1615.72     1526.16    117.83 o 
   1  -6   0     1201.24     1200.89     27.09 o 
   2  -6   0      611.90      627.16     21.68 o 
   3  -6   0      255.73      249.41     10.62 o 
   4  -6   0       34.88       38.98      4.18 o 
   5  -6   0       12.29       11.99      2.65 o 
   1  -5   0      136.33      146.02      4.12 o 
   2  -5   0      534.35      545.35     17.89 o 
   3  -5   0      311.54      294.48     11.87 o 
   4  -5   0      260.64      243.11     10.90 o 
   5  -5   0      158.77      169.68      9.23 o 
   0  -4   0     1867.20      938.76     29.23 o 
   1  -4   0      575.13      564.27     13.09 o 
   2  -4   0      277.85      279.46      9.39 o 
   3  -4   0      133.96      131.24      6.41 o 
   4  -4   0       92.99       94.46      5.64 o 
   1  -3   0      494.96      494.18     11.47 o 
   2  -3   0       69.82       68.88      2.48 o 
   3  -3   0       49.29       50.30      1.36 o 
   4  -3   0       69.99       69.14      2.41 o 
   5  -3   0       12.44       11.79      1.17 o 
   0  -2   0        0.12       -0.29      0.29 o 
   1  -2   0     1703.78     1908.85     41.80 o 
   2  -2   0      275.71      275.01      4.69 o 
   3  -2   0      351.76      372.11      7.35 o 
   4  -2   0       73.66       70.96      2.09 o 
   5  -2   0       39.41       41.25      1.85 o 
   1  -1   0       47.06       46.82      0.95 o 
   2  -1   0      853.57      890.07     16.36 o 
   3  -1   0      420.56      420.95     10.34 o 
   4  -1   0      330.51      316.86     15.36 o 
   5  -1   0      106.98      100.60      5.01 o 
   1   0   0      238.19      185.91      3.67 o 
   2   0   0     2495.80     2637.42     40.71 o 
   3   0   0      125.68      119.05      2.97 o 
   4   0   0      216.78      228.59      6.59 o 
   5   0   0       60.81       58.60      3.80 o 
   1   1   0       43.09       41.05      0.88 o 
   2   1   0      848.47      886.11     14.08 o 
   3   1   0      433.67      430.52      8.60 o 
   4   1   0      321.90      311.88      8.46 o 
   5   1   0      107.65      109.43      5.91 o 
   0   2   0        0.20       -0.24      0.24 o 
   1   2   0     1712.58     1862.85     75.45 o 
   2   2   0      263.50      263.30      4.57 o 
   3   2   0      357.25      371.85      7.61 o 
   4   2   0       73.28       71.02      2.95 o 
   5   2   0       38.46       37.68      3.81 o 
   1   3   0      499.91      546.38     17.82 o 
   2   3   0       66.22       68.26      1.49 o 
   3   3   0       48.47       48.24      1.67 o 
   4   3   0       71.38       64.86      2.76 o 
   5   3   0       11.94       12.47      2.31 o 
   0   4   0     1881.55     2162.38     48.24 o 
   1   4   0      565.58      580.68      9.21 o 
   2   4   0      280.23      272.10      6.89 o 
   3   4   0      132.86      128.78      3.34 o 
   4   4   0       95.68       97.71      5.67 o 
   5   4   0      108.21      123.76      7.08 o 
   1   5   0      130.33      137.10      2.78 o 
   2   5   0      540.73      558.16     26.03 o 
   3   5   0      313.38      312.68     10.58 o 
   4   5   0      255.66      267.29     11.56 o 
   5   5   0      161.07      147.35      8.15 o 
   0   6   0     1637.46     1621.48     35.77 o 
   1   6   0     1187.60     1222.75     30.51 o 
   2   6   0      615.30      605.67     14.71 o 
   3   6   0      253.61      248.79      6.39 o 
   4   6   0       37.00       35.76      3.92 o 
   5   6   0       12.00       10.05      2.34 o 
   1   7   0      141.89      148.06      3.19 o 
   2   7   0       96.07       89.63      4.88 o 
   3   7   0      215.14      203.91      9.28 o 
   4   7   0      134.54      137.56      7.67 o 
   5   7   0       66.01       68.30      5.46 o 
   0   8   0       29.11       29.36      2.01 o 
   1   8   0      143.96      145.03      6.11 o 
   2   8   0       49.06       47.21      3.42 o 
   3   8   0       53.91       54.73      4.13 o 
   4   8   0       39.39       37.14      4.24 o 
   5   8   0       89.86      103.76      7.13 o 
   1   9   0       94.70       84.97      2.85 o 
   2   9   0        1.10        0.53      0.71 o 
   3   9   0      121.72      117.53      6.73 o 
   4   9   0        8.37        7.03      2.11 o 
   0  10   0       38.55       35.82      2.53 o 
   1  10   0     1013.54     1024.88     23.56 o 
   2  10   0        1.27        1.47      0.66 o 
   3  10   0      292.06      301.19     13.08 o 
   4  10   0       32.45       30.08      4.08 o 
   1  11   0       32.73       37.22      1.85 o 
   2  11   0      202.20      214.21      9.78 o 
   3  11   0      217.21      212.38     10.41 o 
   4  11   0       71.33       78.11      6.04 o 
   0  12   0      758.25      735.88     24.99 o 
   1  12   0      148.93      152.77      7.40 o 
   2  12   0      320.25      320.22     13.45 o 
   3  12   0       30.93       31.60      4.01 o 
   1  13   0       61.11       64.66      4.46 o 
   2  13   0       14.27       12.66      2.51 o 
   3  13   0       34.11       26.81      3.88 o 
  -1 -16   1       10.15       11.76      2.27 o 
   0 -16   1       88.79       94.11      3.40 o 
   1 -16   1       14.29       17.38      2.82 o 
  -2 -15   1      106.33      104.43      6.59 o 
  -1 -15   1       83.44       84.98      5.23 o 
   0 -15   1      103.11      105.56      3.69 o 
   1 -15   1       28.73       24.63      3.11 o 
   2 -15   1        5.93        6.72      2.05 o 
  -2 -14   1       16.12       16.20      2.71 o 
  -1 -14   1      109.52      110.68      6.10 o 
   0 -14   1      141.88      142.14      4.52 o 
   1 -14   1      340.12      354.60     14.23 o 
   2 -14   1      145.81      130.65      7.58 o 
  -3 -13   1       80.24       78.13      5.94 o 
  -2 -13   1      206.42      207.48      9.98 o 
  -1 -13   1      287.31      281.35      7.29 o 
   0 -13   1       44.15       43.10      3.96 o 
   1 -13   1       79.06       87.22      5.27 o 
   2 -13   1        1.73        1.59      1.17 o 
   3 -13   1        6.81        7.53      2.24 o 
  -3 -12   1       58.78       55.65      4.76 o 
  -2 -12   1       75.06       68.18      4.85 o 
  -1 -12   1       15.48       15.43      0.73 o 
   0 -12   1      103.10      106.03      3.61 o 
   1 -12   1       12.81        9.77      1.84 o 
   2 -12   1      164.42      160.99      8.25 o 
   3 -12   1        0.17        0.55      1.01 o 
  -4 -11   1        1.06        0.07      1.32 o 
  -3 -11   1       13.73       14.22      2.67 o 
  -2 -11   1       56.44       56.63      4.28 o 
  -1 -11   1        9.37        8.97      0.96 o 
   0 -11   1       46.65       42.36      1.55 o 
   1 -11   1       54.30       48.14      1.69 o 
   2 -11   1       65.60       52.68      4.08 o 
   3 -11   1        8.75        7.65      2.04 o 
   4 -11   1       21.77       15.14      3.08 o 
  -4 -10   1       95.00       99.97      6.82 o 
  -3 -10   1       66.69       64.17      4.83 o 
  -2 -10   1       54.61       54.70      4.00 o 
  -1 -10   1       83.61       83.36      1.87 o 
   0 -10   1      164.24      154.41      3.89 o 
   1 -10   1      349.84      334.68      8.72 o 
   2 -10   1       91.04       89.31      5.38 o 
   3 -10   1      218.15      209.45     10.15 o 
   4 -10   1       31.51       27.76      3.98 o 
  -4  -9   1      191.05      184.13      9.77 o 
  -3  -9   1      272.58      259.50     11.61 o 
  -2  -9   1      529.72      571.53     28.66 o 
  -1  -9   1      361.58      356.55      7.23 o 
   0  -9   1      446.02      440.35      8.67 o 
   1  -9   1       17.21       16.63      0.54 o 
   2  -9   1       73.07       68.72      4.47 o 
   3  -9   1       86.23       77.73      5.28 o 
   4  -9   1       50.64       47.11      5.01 o 
  -5  -8   1       73.73       80.96      6.30 o 
  -4  -8   1       18.31       22.83      3.43 o 
  -3  -8   1       46.46       43.74      3.74 o 
  -2  -8   1      216.43      217.66     10.79 o 
  -1  -8   1      330.93      329.83      5.66 o 
   0  -8   1     1082.65     1128.29     20.70 o 
   1  -8   1      355.64      345.35     10.00 o 
   2  -8   1     1219.90     1200.42     27.79 o 
   3  -8   1      105.58      105.62      6.18 o 
   4  -8   1      372.55      373.71     15.80 o 
  -5  -7   1       72.63       72.84      5.81 o 
  -4  -7   1      112.50      109.03      6.71 o 
  -3  -7   1      240.64      235.10     10.42 o 
  -2  -7   1      224.25      229.05      6.64 o 
  -1  -7   1      501.97      503.82     11.54 o 
   0  -7   1      219.10      214.08     10.75 o 
   1  -7   1      286.95      310.07      9.16 o 
   2  -7   1       59.80       64.46      4.80 o 
   3  -7   1      103.61       92.55      5.51 o 
   4  -7   1      126.91      128.81      7.43 o 
   5  -7   1       39.86       42.73      5.01 o 
  -5  -6   1       33.05       39.17      4.68 o 
  -4  -6   1      263.22      259.82     11.72 o 
  -3  -6   1       33.32       28.02      3.13 o 
  -2  -6   1      170.94      169.48      5.18 o 
  -1  -6   1      182.80      192.61      3.44 o 
   0  -6   1      109.97      110.66      2.20 o 
   1  -6   1       76.96       79.32      2.69 o 
   2  -6   1       32.37       31.62      1.72 o 
   3  -6   1       35.45       38.56      3.79 o 
   4  -6   1        8.82        9.95      2.22 o 
   5  -6   1       56.83       57.16      4.99 o 
  -5  -5   1       65.70       60.95      4.99 o 
  -4  -5   1       25.57       25.70      3.31 o 
  -3  -5   1      116.05      106.12      5.77 o 
  -2  -5   1      275.65      296.24      7.90 o 
  -1  -5   1        8.35        8.17      0.45 o 
   0  -5   1      339.29      346.64      5.76 o 
   1  -5   1      107.31      111.82      4.28 o 
   2  -5   1      118.87      122.06      3.88 o 
   3  -5   1       84.42       89.69      5.11 o 
   4  -5   1       24.17       27.76      3.41 o 
  -4  -4   1       26.43       27.32      1.13 o 
  -3  -4   1       61.71       57.38      1.80 o 
  -2  -4   1      164.20      158.07      4.71 o 
  -1  -4   1      554.53      569.79      9.12 o 
   0  -4   1     1139.14     1180.65     23.52 o 
   1  -4   1      483.43      491.57     11.50 o 
   2  -4   1     1127.55     1102.30     35.79 o 
   3  -4   1      385.78      358.56     13.66 o 
   4  -4   1      178.40      176.71      8.54 o 
  -5  -3   1       55.23       58.41      2.79 o 
  -4  -3   1      487.70      487.19      9.56 o 
  -3  -3   1      691.30      696.15     13.05 o 
  -2  -3   1     1065.43     1097.30     17.32 o 
  -1  -3   1     2327.86     2291.79     50.26 o 
   0  -3   1     1853.80     1909.37     61.84 o 
   1  -3   1      335.20      342.55      5.53 o 
   2  -3   1      620.11      658.41     10.52 o 
   3  -3   1      192.30      199.98      4.18 o 
   4  -3   1       56.52       55.35      1.63 o 
   5  -3   1      152.08      153.29      5.61 o 
  -5  -2   1       15.30       14.71      1.75 o 
  -4  -2   1      194.61      202.38      4.61 o 
  -3  -2   1       10.98       10.85      0.63 o 
  -2  -2   1      231.00      230.03      4.09 o 
  -1  -2   1     1761.93     1814.32     39.86 o 
   0  -2   1      654.20      645.77     10.11 o 
   2  -2   1      461.47      433.02      7.13 o 
   3  -2   1      764.53      774.86     14.48 o 
   4  -2   1      110.14      112.93      3.96 o 
   5  -2   1      226.39      231.28      8.79 o 
  -5  -1   1      122.17      127.83      4.21 o 
  -4  -1   1      152.93      151.44      4.82 o 
  -3  -1   1      148.13      147.62      4.38 o 
  -2  -1   1      486.81      473.91      9.11 o 
  -1  -1   1     1437.11     1639.31     35.99 o 
   0  -1   1       77.36       68.75      1.19 o 
   1  -1   1      554.88      577.85     10.54 o 
   2  -1   1      145.99      140.27      3.11 o 
   3  -1   1       84.87       80.72      2.81 o 
   4  -1   1       88.89       91.53      3.38 o 
   5  -1   1      104.23      106.47      5.25 o 
  -5   0   1      109.53      111.23      5.69 o 
  -4   0   1      132.86      125.04     10.25 o 
  -3   0   1       67.47       68.73      2.06 o 
  -2   0   1      655.58      673.73     10.92 o 
  -1   0   1        2.57        3.18      0.27 o 
   1   0   1      113.18      116.50      2.09 o 
   2   0   1       66.24       71.78      1.58 o 
   3   0   1      139.03      148.35      3.49 o 
   4   0   1      148.17      139.34      7.94 o 
   5   0   1       39.69       41.17      3.19 o 
  -5   1   1      124.08      133.03      6.70 o 
  -4   1   1      150.14      151.60      4.87 o 
  -3   1   1      154.63      150.73      4.24 o 
  -2   1   1      482.25      460.06      7.67 o 
  -1   1   1     1429.10     1567.42     25.17 o 
   0   1   1       82.62       73.60      1.36 o 
   1   1   1      560.29      576.75      9.09 o 
   2   1   1      145.02      142.17      2.69 o 
   3   1   1       86.96       85.95      3.41 o 
   4   1   1       84.93       92.20      4.43 o 
   5   1   1      106.39      103.72      5.76 o 
  -5   2   1       16.56       16.25      2.45 o 
  -4   2   1      192.99      199.40      5.98 o 
  -3   2   1       12.08       11.98      0.90 o 
  -2   2   1      226.76      228.88      4.77 o 
  -1   2   1     1781.21     1744.16     70.23 o 
   0   2   1      612.51      600.12      9.42 o 
   2   2   1      450.63      426.20      7.04 o 
   3   2   1      762.10      790.16     20.17 o 
   4   2   1      112.09      113.80      4.00 o 
   5   2   1      227.88      245.84     10.76 o 
  -5   3   1       56.75       53.76      4.15 o 
  -4   3   1      492.87      504.19     12.70 o 
  -3   3   1      673.16      682.29     13.21 o 
  -2   3   1     1086.88     1135.77     17.99 o 
  -1   3   1     2316.30     2260.60     49.63 o 
   0   3   1     1864.95     1903.50     87.72 o 
   1   3   1      321.52      329.45      5.36 o 
   2   3   1      621.91      674.91     10.84 o 
   3   3   1      194.21      197.11      4.48 o 
   4   3   1       57.48       56.12      2.54 o 
   5   3   1      151.03      148.10      7.79 o 
  -5   4   1      125.97      134.79      7.47 o 
  -4   4   1       28.65       26.05      3.07 o 
  -3   4   1       61.10       57.39      1.90 o 
  -2   4   1      167.75      175.92      3.28 o 
  -1   4   1      548.98      545.08      8.79 o 
   0   4   1     1139.79     1188.98     18.53 o 
   1   4   1      480.27      487.43      7.83 o 
   2   4   1     1136.68     1145.69     18.03 o 
   3   4   1      379.20      383.81      7.86 o 
   4   4   1      179.17      168.78      8.15 o 
   5   4   1       52.74       53.90      4.37 o 
  -5   5   1       63.60       53.76      4.52 o 
  -4   5   1       27.35       27.05      3.23 o 
  -3   5   1      116.80      113.81      3.00 o 
  -2   5   1      271.65      297.96      5.18 o 
  -1   5   1        9.78        9.50      0.45 o 
   0   5   1      342.17      356.12      7.28 o 
   1   5   1      105.51      112.25      2.15 o 
   2   5   1      122.20      124.05      2.96 o 
   3   5   1       82.29       89.09      2.47 o 
   4   5   1       24.25       19.04      2.74 o 
   5   5   1       70.85       72.72      5.33 o 
  -5   6   1       33.27       38.12      4.49 o 
  -4   6   1      264.38      260.42     11.59 o 
  -3   6   1       30.48       27.73      1.32 o 
  -2   6   1      173.80      167.31      4.48 o 
  -1   6   1      179.81      191.72      3.49 o 
   0   6   1      113.33      116.22      2.32 o 
   1   6   1       75.62       84.81      3.50 o 
   2   6   1       32.45       28.78      2.07 o 
   3   6   1       35.25       33.94      1.41 o 
   4   6   1        8.08        7.50      1.85 o 
   5   6   1       58.28       50.04      5.19 o 
  -5   7   1       73.17       76.38      5.80 o 
  -4   7   1      113.39      114.45      6.81 o 
  -3   7   1      239.19      232.22      6.10 o 
  -2   7   1      226.35      221.87      4.98 o 
  -1   7   1      496.67      489.56      9.31 o 
   0   7   1      225.77      234.87      4.33 o 
   1   7   1      282.85      290.13      5.78 o 
   2   7   1       58.36       60.86      3.79 o 
   3   7   1      107.77       93.07      5.48 o 
   4   7   1      124.92      122.00      7.11 o 
   5   7   1       39.73       39.87      4.68 o 
  -5   8   1       71.50       79.12      6.12 o 
  -4   8   1       19.98       26.59      3.69 o 
  -3   8   1       45.08       34.36      3.63 o 
  -2   8   1      214.15      214.16     10.68 o 
  -1   8   1      346.01      352.96      8.72 o 
   0   8   1     1060.03     1125.14     25.40 o 
   1   8   1      369.88      351.70     11.08 o 
   2   8   1     1216.05     1109.23     36.71 o 
   3   8   1      105.95      111.53      6.34 o 
   4   8   1      372.03      364.54     15.43 o 
  -4   9   1      192.61      188.21      9.85 o 
  -3   9   1      271.61      262.00     11.63 o 
  -2   9   1      527.30      541.86     13.00 o 
  -1   9   1      363.00      352.57      8.87 o 
   0   9   1      449.11      451.28     11.03 o 
   1   9   1       15.54       14.01      1.11 o 
   2   9   1       72.73       67.13      4.31 o 
   3   9   1       86.58       89.53      5.70 o 
   4   9   1       49.72       45.56      4.85 o 
  -4  10   1       98.21      111.29      7.27 o 
  -3  10   1       63.42       61.50      4.72 o 
  -2  10   1       56.80       63.00      4.19 o 
  -1  10   1       82.28       80.32      2.90 o 
   0  10   1      164.00      157.86      9.33 o 
   1  10   1      352.00      345.97     11.11 o 
   2  10   1       88.68       88.69      3.02 o 
   3  10   1      219.67      209.01     10.11 o 
   4  10   1       30.39       31.01      4.10 o 
  -4  11   1        1.30        0.93      1.31 o 
  -3  11   1       14.09       13.34      2.52 o 
  -2  11   1       55.89       53.46      4.15 o 
  -1  11   1       10.37        9.89      1.09 o 
   0  11   1       45.29       46.10      2.18 o 
   1  11   1       54.00       56.15      3.19 o 
   2  11   1       66.77       61.43      4.40 o 
   3  11   1        8.68        8.84      2.18 o 
   4  11   1       20.98       17.60      3.26 o 
  -3  12   1       57.81       61.20      5.00 o 
  -2  12   1       77.60       78.05      5.26 o 
  -1  12   1       14.00       16.37      2.46 o 
   0  12   1      103.88      106.09      3.79 o 
   1  12   1       11.60       13.59      2.15 o 
   2  12   1      164.73      172.42      8.61 o 
   3  12   1        0.37        0.89      1.21 o 
  -3  13   1       81.98       87.34      6.36 o 
  -2  13   1      200.40      203.26      9.92 o 
  -1  13   1      294.70      283.39     11.93 o 
   1  13   1       79.34       71.34      4.70 o 
   2  13   1        1.49        1.48      1.24 o 
   3  13   1        7.44        6.85      2.13 o 
   0 -16   2        7.07        7.32      1.04 o 
  -2 -15   2        7.91        5.17      1.66 o 
  -1 -15   2       61.74       60.64      4.28 o 
   0 -15   2      114.35      125.53      4.20 o 
   1 -15   2       39.42       39.33      4.09 o 
  -2 -14   2       74.36       78.90      5.51 o 
  -1 -14   2        2.88        3.61      0.68 o 
   0 -14   2       16.54       15.91      1.42 o 
   1 -14   2       12.18       10.38      2.06 o 
   2 -14   2        0.85        1.68      1.27 o 
  -3 -13   2       84.66       79.23      5.91 o 
  -2 -13   2       22.71       18.26      2.90 o 
  -1 -13   2      228.82      231.03      6.41 o 
   0 -13   2       59.29       56.58      2.45 o 
   1 -13   2       71.80       69.52      4.67 o 
   2 -13   2       88.77       89.62      5.93 o 
   3 -13   2        7.14       14.84      2.90 o 
  -3 -12   2      103.77      118.04      7.32 o 
  -2 -12   2       12.17       13.47      2.44 o 
  -1 -12   2       65.01       62.46      2.49 o 
   0 -12   2       18.70       17.37      1.45 o 
   1 -12   2       55.83       56.58      1.47 o 
   2 -12   2      224.60      235.56     10.87 o 
   3 -12   2      105.95      114.39      7.28 o 
  -4 -11   2      109.90      106.14      7.26 o 
  -3 -11   2       51.69       53.25      4.54 o 
  -2 -11   2      376.13      403.59     15.93 o 
  -1 -11   2      336.14      325.83      8.82 o 
   0 -11   2      617.53      596.77     14.37 o 
   1 -11   2      252.98      244.31      4.98 o 
   2 -11   2      193.34      210.32      9.81 o 
   3 -11   2       66.03       67.19      5.19 o 
   4 -11   2        3.47        5.83      2.19 o 
  -4 -10   2       66.25       62.18      5.24 o 
  -3 -10   2       57.58       53.66      4.42 o 
  -2 -10   2      124.08      116.14      6.37 o 
  -1 -10   2      120.33      121.73      2.63 o 
   0 -10   2       72.61       70.31      2.31 o 
   1 -10   2      128.22      125.33      2.52 o 
   2 -10   2       78.54       79.13      5.06 o 
   3 -10   2      209.18      200.36      9.94 o 
   4 -10   2       74.36       72.77      5.78 o 
  -4  -9   2       55.91       57.44      5.68 o 
  -3  -9   2       58.38       58.87      4.55 o 
  -2  -9   2       89.10       83.07      5.05 o 
  -1  -9   2        0.52        0.80      0.25 o 
   0  -9   2      107.72      106.46      2.62 o 
   1  -9   2       68.13       67.23      1.54 o 
   2  -9   2       22.80       22.43      2.77 o 
   3  -9   2       23.31       24.79      3.37 o 
   4  -9   2       52.05       67.86      5.46 o 
  -4  -8   2       42.97       43.38      4.70 o 
  -3  -8   2      287.49      291.07     12.53 o 
  -2  -8   2       95.45       94.30      3.68 o 
  -1  -8   2       35.30       34.42      1.07 o 
   0  -8   2       89.34       94.12      2.13 o 
   1  -8   2       15.31       17.40      1.17 o 
   2  -8   2      145.33      141.87      6.93 o 
   3  -8   2        7.23        4.50      1.53 o 
   4  -8   2       42.50       36.87      4.33 o 
  -5  -7   2       17.98       22.37      3.61 o 
  -4  -7   2       76.88       67.94      5.13 o 
  -3  -7   2      155.39      158.24      7.98 o 
  -2  -7   2      277.29      264.20     15.09 o 
  -1  -7   2      689.09      712.65     11.61 o 
   0  -7   2      357.49      355.70      6.13 o 
   1  -7   2      596.11      623.60     10.13 o 
   2  -7   2      113.44      120.89      6.06 o 
   3  -7   2      101.07      104.38      6.02 o 
   4  -7   2       65.34       63.54      4.96 o 
  -5  -6   2       79.60       83.07      6.08 o 
  -4  -6   2      386.98      374.57     15.52 o 
  -3  -6   2       36.73       41.26      3.47 o 
  -2  -6   2      266.49      252.05      4.48 o 
  -1  -6   2       34.44       41.62      1.13 o 
   0  -6   2      359.08      366.63      6.24 o 
   1  -6   2      400.87      415.56      6.92 o 
   2  -6   2       90.58       90.05      4.83 o 
   3  -6   2      901.70      879.05     30.21 o 
   4  -6   2      104.35       99.00      6.22 o 
  -5  -5   2       13.84       24.81      3.74 o 
  -4  -5   2       57.79       59.51      4.53 o 
  -3  -5   2      313.50      309.72      6.11 o 
  -2  -5   2      960.78      975.62     18.47 o 
  -1  -5   2      728.61      685.91     19.34 o 
   0  -5   2     1661.82     1678.42     26.17 o 
   1  -5   2     2014.60     2120.17     38.04 o 
   2  -5   2      689.67      716.72     21.54 o 
   3  -5   2      255.20      245.94     10.37 o 
   4  -5   2      129.92      120.68      6.87 o 
  -4  -4   2       15.58       15.48      1.20 o 
  -3  -4   2      392.54      402.96      7.95 o 
  -2  -4   2       94.66       95.26      2.06 o 
  -1  -4   2      178.87      193.23      5.26 o 
   0  -4   2       55.46       59.07      1.50 o 
   1  -4   2       41.85       40.63      1.02 o 
   2  -4   2      575.52      594.56      8.56 o 
   3  -4   2       75.84       75.35      1.80 o 
   4  -4   2      281.74      265.49     11.55 o 
  -5  -3   2      182.91      176.42      6.73 o 
  -4  -3   2       76.93       80.78      2.96 o 
  -3  -3   2      145.70      148.02      3.46 o 
  -2  -3   2      141.05      144.83      2.87 o 
  -1  -3   2      179.67      186.68      4.00 o 
   0  -3   2      208.00      213.32      3.74 o 
   1  -3   2      256.18      239.51     12.13 o 
   2  -3   2       90.46       97.22      2.00 o 
   3  -3   2       74.57       78.86      2.06 o 
   4  -3   2       84.23       84.58      3.03 o 
   5  -3   2       31.50       33.45      1.97 o 
  -5  -2   2      120.87      125.14      5.54 o 
  -4  -2   2       60.23       64.91      2.69 o 
  -3  -2   2      227.68      222.37      6.08 o 
  -2  -2   2       62.80       59.74      3.08 o 
  -1  -2   2      253.73      263.38      4.56 o 
   0  -2   2      184.62      199.81      3.12 o 
   1  -2   2      255.97      258.28      5.10 o 
   2  -2   2      117.53      115.65      3.06 o 
   3  -2   2       59.28       58.11      1.74 o 
   4  -2   2      173.33      172.99      5.27 o 
   5  -2   2       21.35       23.49      2.05 o 
  -5  -1   2       14.80       18.08      2.19 o 
  -4  -1   2       85.02       86.76      3.30 o 
  -3  -1   2      667.58      675.83     13.02 o 
  -2  -1   2      407.17      410.04      7.01 o 
  -1  -1   2     2092.32     2134.58     38.21 o 
   0  -1   2     1758.18     1923.59     42.02 o 
   1  -1   2     2069.93     2065.82     45.22 o 
   2  -1   2      138.91      133.49      2.60 o 
   3  -1   2      227.32      224.89      6.13 o 
   4  -1   2       15.75       14.40      1.39 o 
   5  -1   2       12.16       13.26      1.90 o 
  -5   0   2      215.31      213.11      6.46 o 
  -4   0   2      149.06      144.45      3.83 o 
  -3   0   2      345.78      338.33      6.13 o 
  -2   0   2      216.32      216.02      3.59 o 
  -1   0   2      126.81      117.05      2.05 o 
   0   0   2     1231.77     1235.75     34.82 o 
   1   0   2        0.09        0.02      0.15 o 
   2   0   2     1153.95     1169.83     18.44 o 
   3   0   2      725.67      699.29     18.33 o 
   4   0   2      302.86      304.23      8.33 o 
   5   0   2      148.34      150.98      7.21 o 
  -5   1   2       13.52       13.53      1.54 o 
  -4   1   2       87.86       80.26      3.21 o 
  -3   1   2      670.02      675.45     13.11 o 
  -2   1   2      396.69      390.46      6.72 o 
  -1   1   2     2094.95     2104.47     29.17 o 
   1   1   2     2053.33     1962.76     46.47 o 
   2   1   2      141.79      131.47      2.57 o 
   3   1   2      227.25      223.60      4.95 o 
   4   1   2       16.06       16.01      1.51 o 
   5   1   2       12.15       11.95      2.13 o 
  -5   2   2      121.33      118.02      6.46 o 
  -4   2   2       57.35       58.75      2.65 o 
  -3   2   2      229.98      224.29      5.13 o 
  -2   2   2       63.44       54.73      1.44 o 
  -1   2   2      253.82      261.99      4.53 o 
   0   2   2      185.73      188.50      3.73 o 
   1   2   2      250.67      258.71      4.40 o 
   2   2   2      119.65      121.28      2.42 o 
   3   2   2       61.56       55.10      2.63 o 
   4   2   2      170.78      171.09      9.42 o 
   5   2   2       22.10       23.74      3.10 o 
  -5   3   2      183.49      176.54      8.71 o 
  -4   3   2       75.38       77.15      4.86 o 
  -3   3   2      148.94      153.93      3.85 o 
  -2   3   2      137.70      142.87      2.88 o 
  -1   3   2      182.25      179.55      3.30 o 
   0   3   2      207.14      217.10      3.41 o 
   1   3   2      253.56      261.16      4.46 o 
   2   3   2       92.32       95.84      2.02 o 
   3   3   2       74.68       74.84      3.37 o 
   4   3   2       85.20       88.10      5.23 o 
   5   3   2       29.98       34.76      3.88 o 
  -5   4   2      173.39      162.95      8.46 o 
  -4   4   2       17.67       15.84      2.39 o 
  -3   4   2      394.06      402.56      8.38 o 
  -2   4   2       89.48       92.60      1.82 o 
  -1   4   2      182.45      193.78      4.04 o 
   0   4   2       53.94       55.37      1.31 o 
   1   4   2       39.35       38.78      1.14 o 
   2   4   2      580.85      586.48      9.60 o 
   3   4   2       75.14       72.15      2.17 o 
   4   4   2      278.81      278.71     11.80 o 
   5   4   2        9.63       11.79      2.42 o 
  -5   5   2       14.46       12.74      2.54 o 
  -4   5   2       55.70       49.69      3.96 o 
  -3   5   2      317.82      297.70      8.20 o 
  -2   5   2      953.25      968.33     18.14 o 
  -1   5   2      746.05      720.20     11.69 o 
   0   5   2     1627.89     1644.50     25.65 o 
   1   5   2     2053.53     2122.08     32.93 o 
   2   5   2      661.62      682.82     11.10 o 
   3   5   2      265.91      267.13      5.84 o 
   4   5   2      129.07      126.53      6.95 o 
   5   5   2        8.20       12.03      2.48 o 
  -5   6   2       83.27       81.21      5.82 o 
  -4   6   2      382.85      393.82     15.96 o 
  -3   6   2       37.08       40.35      1.77 o 
  -2   6   2      267.71      258.93      9.46 o 
  -1   6   2       35.78       37.04      1.17 o 
   0   6   2      364.03      381.95      6.51 o 
   1   6   2      394.08      418.37      7.05 o 
   2   6   2       89.82       93.79      2.86 o 
   3   6   2      904.46      899.28     20.80 o 
   4   6   2      104.58      102.36      6.25 o 
   5   6   2      237.96      219.81     10.96 o 
  -5   7   2       18.56       21.91      3.37 o 
  -4   7   2       75.02       69.80      5.16 o 
  -3   7   2      157.81      162.71      4.74 o 
  -2   7   2      280.64      275.84     15.55 o 
  -1   7   2      678.46      725.66     16.80 o 
   0   7   2      363.44      341.68      9.58 o 
   1   7   2      595.82      609.79     11.53 o 
   2   7   2      116.44      116.45      6.02 o 
   3   7   2       97.55      102.12      3.17 o 
   4   7   2       66.88       61.62      4.80 o 
   5   7   2       13.44       11.38      2.67 o 
  -4   8   2       40.17       41.58      4.65 o 
  -3   8   2      293.25      304.93     12.87 o 
  -2   8   2       89.90       85.44      2.86 o 
  -1   8   2       36.67       32.84      1.55 o 
   0   8   2       90.51       95.43      3.12 o 
   1   8   2       14.58       15.37      1.07 o 
   2   8   2      145.94      133.88      3.85 o 
   3   8   2        6.42        6.90      1.73 o 
   4   8   2       43.06       44.08      4.74 o 
  -4   9   2       54.57       66.93      5.34 o 
  -3   9   2       59.13       60.42      4.57 o 
  -2   9   2       89.70       88.20      3.97 o 
  -1   9   2        0.65        0.18      0.93 o 
   0   9   2      106.87      104.93      3.80 o 
   1   9   2       68.55       74.28      2.67 o 
   2   9   2       22.91       22.73      1.18 o 
   3   9   2       22.01       20.68      2.93 o 
   4   9   2       53.70       53.75      5.42 o 
  -4  10   2       65.25       79.60      6.07 o 
  -3  10   2       57.77       55.51      4.50 o 
  -2  10   2      122.04      123.85      3.93 o 
  -1  10   2      122.40      116.54      3.81 o 
   0  10   2       74.98       76.89      2.90 o 
   1  10   2      124.77      129.34      4.09 o 
   2  10   2       78.36       77.85      4.95 o 
   3  10   2      209.94      202.77      9.94 o 
   4  10   2       75.40       77.08      5.92 o 
  -4  11   2      109.03      118.17      7.81 o 
  -3  11   2       52.93       53.43      4.57 o 
  -2  11   2      378.63      385.19     15.43 o 
  -1  11   2      330.40      342.08      9.02 o 
   0  11   2      617.34      608.19     14.82 o 
   1  11   2      260.15      255.15      7.05 o 
   2  11   2      188.44      193.78      9.15 o 
   3  11   2       66.79       67.61      5.16 o 
   4  11   2        3.68        5.52      2.02 o 
  -3  12   2      104.68      114.81      7.24 o 
  -2  12   2       13.08       10.38      2.25 o 
  -1  12   2       64.46       76.10      4.81 o 
   0  12   2       17.58       18.85      1.68 o 
   1  12   2       56.42       55.09      3.93 o 
   2  12   2      224.73      219.00     10.17 o 
   3  12   2      106.53      113.71      7.17 o 
  -3  13   2       84.75       85.13      6.23 o 
  -2  13   2       20.77       19.04      2.97 o 
  -1  13   2      230.51      229.88     10.29 o 
   1  13   2       69.11       70.22      4.68 o 
   2  13   2       89.43       90.85      5.98 o 
   3  13   2        7.48        8.43      2.37 o 
  -1 -15   3       55.80       52.48      2.37 o 
   0 -15   3      169.14      175.86      5.91 o 
   1 -15   3       94.18       92.34      5.94 o 
  -2 -14   3      231.21      258.11     11.73 o 
  -1 -14   3       36.38       35.48      3.99 o 
   0 -14   3      106.67      114.34      3.97 o 
   1 -14   3        3.75        6.31      1.79 o 
   2 -14   3       18.56       18.84      3.12 o 
  -3 -13   3       24.05       27.19      3.90 o 
  -2 -13   3       44.09       39.39      4.16 o 
  -1 -13   3       95.57       96.43      3.49 o 
   0 -13   3       84.84       82.30      3.37 o 
   1 -13   3      342.02      349.04     13.48 o 
   2 -13   3       45.52       38.44      4.35 o 
  -3 -12   3       64.07       65.11      5.21 o 
  -2 -12   3       11.39       11.52      2.29 o 
  -1 -12   3      110.98      104.40      3.67 o 
   0 -12   3       50.05       49.34      2.27 o 
   1 -12   3       23.15       21.90      1.52 o 
   2 -12   3        3.10        1.37      1.16 o 
   3 -12   3       23.02       30.87      4.12 o 
  -3 -11   3      104.58      111.44      6.95 o 
  -2 -11   3      115.29      115.55      6.56 o 
  -1 -11   3       40.97       39.91      1.99 o 
   0 -11   3      134.21      122.92      4.03 o 
   1 -11   3       15.57       15.44      1.03 o 
   2 -11   3        0.65        0.72      1.05 o 
   3 -11   3        5.37        4.50      1.77 o 
  -4 -10   3      103.77      118.29      7.69 o 
  -3 -10   3      108.73      116.51      7.05 o 
  -2 -10   3      253.64      246.94      6.48 o 
  -1 -10   3      104.38      101.76      2.73 o 
   0 -10   3       17.46       17.70      0.99 o 
   1 -10   3       49.70       48.76      1.52 o 
   2 -10   3        2.02        1.88      1.12 o 
   3 -10   3      102.31       93.86      6.30 o 
   4 -10   3       17.71       17.41      3.37 o 
  -4  -9   3       42.99       42.26      4.89 o 
  -3  -9   3       77.81       68.69      5.03 o 
  -2  -9   3       35.70       36.48      1.21 o 
  -1  -9   3      399.74      403.19      7.12 o 
   0  -9   3      381.93      391.07      7.29 o 
   1  -9   3      556.11      538.01      9.08 o 
   2  -9   3      392.47      388.59     15.30 o 
   3  -9   3      206.04      189.22      9.50 o 
   4  -9   3      108.02      113.38      7.44 o 
  -4  -8   3       96.90      112.42      7.13 o 
  -3  -8   3      493.14      481.48     18.64 o 
  -2  -8   3      167.66      177.52      3.94 o 
  -1  -8   3      387.29      379.82      7.87 o 
   0  -8   3      279.65      272.03      5.02 o 
   1  -8   3       44.03       41.63      1.45 o 
   2  -8   3       27.40       27.60      3.11 o 
   3  -8   3       45.97       51.27      4.22 o 
   4  -8   3      185.80      189.52     10.03 o 
  -4  -7   3       42.77       51.11      5.12 o 
  -3  -7   3      134.21      123.56      6.84 o 
  -2  -7   3      110.44      111.54      2.73 o 
  -1  -7   3      460.69      474.02      9.48 o 
   0  -7   3       79.04       76.21      1.87 o 
   1  -7   3      508.94      512.85     11.28 o 
   2  -7   3      394.11      383.78     14.63 o 
   3  -7   3      246.15      251.89     11.19 o 
   4  -7   3       22.36       26.25      3.65 o 
  -5  -6   3       19.88       23.95      3.71 o 
  -4  -6   3       35.54       38.70      4.31 o 
  -3  -6   3       19.72       20.76      0.87 o 
  -2  -6   3      134.74      141.60      3.31 o 
  -1  -6   3      158.46      166.80      3.33 o 
   0  -6   3        2.01        2.76      0.35 o 
   1  -6   3       35.75       36.53      1.10 o 
   2  -6   3       20.33       22.33      0.84 o 
   3  -6   3      149.36      149.52      7.56 o 
   4  -6   3       11.46        8.45      2.08 o 
  -4  -5   3      173.52      170.63      8.04 o 
  -3  -5   3      122.12      119.20      2.95 o 
  -2  -5   3      117.49      116.75      3.78 o 
  -1  -5   3      371.09      407.56      7.02 o 
   0  -5   3      132.64      135.36      2.75 o 
   1  -5   3      161.46      156.61      3.56 o 
   2  -5   3      107.16      101.58      2.43 o 
   3  -5   3       48.16       51.27      1.80 o 
   4  -5   3       39.75       44.49      4.54 o 
  -5  -4   3       39.26       40.79      2.26 o 
  -4  -4   3      222.89      226.15      6.44 o 
  -3  -4   3      390.66      386.36      7.88 o 
  -2  -4   3      194.66      188.04      5.23 o 
  -1  -4   3      732.94      758.08     12.35 o 
   0  -4   3      182.37      183.56      3.47 o 
   1  -4   3      107.18      122.34      2.91 o 
   2  -4   3       98.69      101.16      2.46 o 
   3  -4   3       16.45       16.40      1.04 o 
   4  -4   3      194.54      192.61      7.02 o 
  -5  -3   3       32.15       32.14      2.28 o 
  -4  -3   3       12.72       13.39      1.29 o 
  -3  -3   3        3.14        2.12      0.73 o 
  -2  -3   3      276.26      276.21      5.80 o 
  -1  -3   3      848.18      900.26     14.48 o 
   0  -3   3     1715.53     1742.30     27.19 o 
   1  -3   3      453.04      439.14      7.37 o 
   2  -3   3     1996.49     1727.93    104.21 o 
   3  -3   3      266.43      264.89      8.06 o 
   4  -3   3      197.48      198.54      5.89 o 
   5  -3   3       81.79       81.99      3.84 o 
  -5  -2   3       27.56       29.09      2.37 o 
  -4  -2   3      488.46      481.01     12.24 o 
  -3  -2   3      220.84      210.09      4.83 o 
  -2  -2   3      857.74      854.27     16.03 o 
  -1  -2   3      303.83      290.15      5.13 o 
   0  -2   3      642.31      660.34     10.71 o 
   1  -2   3       40.63       43.88      1.19 o 
   2  -2   3       27.95       28.67      1.10 o 
   3  -2   3       91.03       90.46      6.33 o 
   4  -2   3      193.38      186.93      6.21 o 
   5  -2   3      128.35      129.44      5.91 o 
  -5  -1   3      116.04      114.76      5.67 o 
  -4  -1   3      145.16      147.12      4.85 o 
  -3  -1   3      207.70      204.73      4.78 o 
  -2  -1   3      534.69      566.51     10.99 o 
  -1  -1   3      360.12      378.44      6.47 o 
   0  -1   3     1042.71     1062.28     16.79 o 
   1  -1   3      458.59      463.32      7.70 o 
   2  -1   3      238.14      226.37      5.71 o 
   3  -1   3      102.65       98.95      2.68 o 
   4  -1   3       99.84       97.94      3.68 o 
   5  -1   3       25.64       30.33      3.00 o 
  -5   0   3      178.74      181.53      8.18 o 
  -4   0   3       70.25       70.63      5.50 o 
  -3   0   3       41.33       38.05      1.57 o 
  -2   0   3      353.57      355.26      7.29 o 
  -1   0   3        1.44        3.46      0.70 o 
   0   0   3       99.02      105.14      2.14 o 
   1   0   3       26.34       28.60      0.91 o 
   2   0   3        0.37        3.27      3.29 o 
   3   0   3       66.52       65.13      2.05 o 
   4   0   3        0.16       -0.24      0.43 o 
   5   0   3       36.14       35.22      3.09 o 
  -5   1   3      115.55      116.14      6.22 o 
  -4   1   3      148.01      149.84      4.07 o 
  -3   1   3      200.56      205.11      4.22 o 
  -2   1   3      545.26      566.30     11.05 o 
  -1   1   3      344.58      354.83      6.12 o 
   0   1   3     1057.67     1105.03     21.05 o 
   1   1   3      453.94      463.18     13.34 o 
   2   1   3      237.90      229.64     11.24 o 
   3   1   3      102.77       99.31      2.74 o 
   4   1   3      100.47      100.69      6.44 o 
   5   1   3       24.92       28.13      3.19 o 
  -5   2   3       30.48       30.48      2.44 o 
  -4   2   3      481.31      473.27      9.97 o 
  -3   2   3      227.39      215.61      4.41 o 
  -2   2   3      856.95      843.59     13.84 o 
  -1   2   3      302.25      292.19      5.61 o 
   0   2   3      639.21      640.20     10.39 o 
   1   2   3       42.52       45.03      1.20 o 
   2   2   3       29.11       32.52      1.24 o 
   3   2   3       88.37       83.95      2.47 o 
   4   2   3      197.80      188.32      8.54 o 
   5   2   3      123.94      116.71      6.62 o 
  -5   3   3       33.37       28.98      2.45 o 
  -4   3   3       12.11       12.42      2.08 o 
  -3   3   3        2.61        3.99      0.62 o 
  -2   3   3      280.94      274.70      5.94 o 
  -1   3   3      838.65      869.08     12.55 o 
   0   3   3     1728.52     1759.15     27.48 o 
   1   3   3      442.84      415.51      7.13 o 
   2   3   3     2004.37     2049.66     37.06 o 
   3   3   3      257.42      264.11      7.87 o 
   4   3   3      203.89      211.38      9.49 o 
   5   3   3       79.40       77.73      5.31 o 
  -5   4   3       37.61       33.22      2.68 o 
  -4   4   3      227.08      214.20      9.76 o 
  -3   4   3      388.20      375.48      8.03 o 
  -2   4   3      189.28      177.93      4.21 o 
  -1   4   3      738.79      750.36     10.98 o 
   0   4   3      185.02      176.24      3.36 o 
   1   4   3      104.81      114.05      2.60 o 
   2   4   3       97.19      100.93      2.64 o 
   3   4   3       18.72       19.47      1.60 o 
   4   4   3      191.96      186.04      8.84 o 
   5   4   3       64.06       60.46      4.77 o 
  -5   5   3      145.21      135.53      7.74 o 
  -4   5   3      172.18      166.41      8.39 o 
  -3   5   3      124.48      122.38      3.97 o 
  -2   5   3      114.21      106.72      3.41 o 
  -1   5   3      376.96      401.01      8.11 o 
   0   5   3      126.88      134.77      2.83 o 
   1   5   3      160.21      154.14      3.55 o 
   2   5   3      110.78      106.93      3.33 o 
   3   5   3       47.92       49.86      2.14 o 
   4   5   3       38.01       36.17      3.94 o 
   5   5   3       53.94       62.61      5.02 o 
  -5   6   3       19.02       17.69      3.04 o 
  -4   6   3       35.94       33.50      3.77 o 
  -3   6   3       18.52       18.97      2.51 o 
  -2   6   3      138.86      145.02      4.35 o 
  -1   6   3      155.10      159.00      4.59 o 
   0   6   3        1.49        1.92      0.37 o 
   1   6   3       36.25       36.66      1.61 o 
   2   6   3       20.09       19.53      1.17 o 
   3   6   3      151.14      138.46      4.27 o 
   4   6   3       10.27       10.05      2.22 o 
   5   6   3       25.76       27.41      3.84 o 
  -4   7   3       44.50       44.64      4.61 o 
  -3   7   3      129.61      126.57      4.10 o 
  -2   7   3      112.17      110.41      3.61 o 
  -1   7   3      460.66      464.53     16.09 o 
   0   7   3       83.72       78.40      2.24 o 
   1   7   3      499.36      500.10     19.37 o 
   2   7   3      403.92      409.42     10.14 o 
   3   7   3      239.63      222.40     10.08 o 
   4   7   3       24.61       29.23      3.76 o 
  -4   8   3       97.09       98.96      6.50 o 
  -3   8   3      496.82      466.26     18.04 o 
  -2   8   3      161.55      164.96      4.93 o 
  -1   8   3      387.26      375.31      9.50 o 
   0   8   3      285.42      277.86      7.33 o 
   1   8   3       42.12       38.34      2.19 o 
   2   8   3       27.91       26.32      1.43 o 
   3   8   3       42.08       44.84      4.45 o 
   4   8   3      189.29      180.38      9.55 o 
  -4   9   3       43.50       36.16      4.36 o 
  -3   9   3       75.27       75.56      5.28 o 
  -2   9   3       38.53       39.03      5.46 o 
  -1   9   3      403.54      368.32     11.26 o 
   0   9   3      375.20      384.96      9.79 o 
   1   9   3      554.25      522.48     12.76 o 
   2   9   3      397.82      407.67     10.25 o 
   3   9   3      206.47      203.96      9.91 o 
   4   9   3      105.39      120.43      7.60 o 
  -4  10   3      108.67      113.26      7.39 o 
  -3  10   3      103.47      109.36      6.74 o 
  -2  10   3      257.60      241.16     10.72 o 
  -1  10   3      103.50      104.57      4.50 o 
   0  10   3       16.59       19.64      1.59 o 
   1  10   3       50.01       50.26      2.25 o 
   2  10   3        1.79        1.24      0.91 o 
   3  10   3      103.25      101.80      6.45 o 
   4  10   3       16.65       16.88      3.24 o 
  -3  11   3      106.19       97.62      6.47 o 
  -2  11   3      111.80      112.43      6.53 o 
  -1  11   3       43.31       44.59      3.33 o 
   0  11   3      134.68      128.32      4.33 o 
   1  11   3       14.93       16.89      2.45 o 
   2  11   3        0.82        2.07      1.24 o 
   3  11   3        5.08        4.59      1.68 o 
  -3  12   3       62.38       69.64      5.50 o 
  -2  12   3       12.70       11.52      2.34 o 
  -1  12   3      109.11      111.03      6.15 o 
   0  12   3       52.00       55.66      3.73 o 
   1  12   3       22.44       20.15      2.73 o 
   2  12   3        3.00        3.71      1.59 o 
   3  12   3       23.15       25.14      3.67 o 
  -3  13   3       24.97       31.78      4.35 o 
  -2  13   3       42.97       43.28      4.59 o 
   2  13   3       47.19       56.05      4.61 o 
  -1 -14   4        2.51        1.96      0.71 o 
   0 -14   4        5.57        5.63      0.98 o 
   1 -14   4       19.17       19.75      3.07 o 
  -2 -13   4       12.89       11.61      2.30 o 
  -1 -13   4      121.76      126.09      4.38 o 
   0 -13   4        8.55        8.57      2.40 o 
   1 -13   4       70.76       70.96      5.25 o 
   2 -13   4       80.61       80.49      5.89 o 
  -3 -12   4       73.38       72.71      5.48 o 
  -2 -12   4       94.53      102.37      3.42 o 
  -1 -12   4      393.56      393.76     10.34 o 
   0 -12   4      148.36      145.70      6.68 o 
   1 -12   4      111.62      109.32      3.72 o 
   2 -12   4       63.52       64.67      5.07 o 
   3 -12   4       13.45       14.86      3.13 o 
  -3 -11   4       89.75       88.23      6.12 o 
  -2 -11   4        7.97        8.23      0.95 o 
  -1 -11   4       41.50       38.57      2.04 o 
   0 -11   4       88.41       93.82      3.46 o 
   1 -11   4      119.26      116.46      3.81 o 
   2 -11   4      264.66      303.76     13.30 o 
   3 -11   4      108.60      111.55      7.34 o 
  -3 -10   4       46.31       45.48      4.76 o 
  -2 -10   4      302.12      286.66      7.77 o 
  -1 -10   4       66.00       67.20      2.77 o 
   0 -10   4      294.65      270.20      7.43 o 
   1 -10   4      164.92      170.31      5.04 o 
   2 -10   4       40.11       33.25      3.80 o 
   3 -10   4       35.43       36.48      4.45 o 
  -4  -9   4      140.86      145.79      8.62 o 
  -3  -9   4        5.02        4.56      1.61 o 
  -2  -9   4      340.01      335.15      8.81 o 
  -1  -9   4       43.94       44.16      2.09 o 
   0  -9   4      194.42      196.20      4.03 o 
   1  -9   4       23.61       24.82      1.08 o 
   2  -9   4       46.04       45.39      3.78 o 
   3  -9   4       20.84       20.84      3.28 o 
   4  -9   4       49.66       49.57      5.55 o 
  -4  -8   4       22.51       25.21      3.68 o 
  -3  -8   4       99.76      106.28      3.44 o 
  -2  -8   4        8.32        9.26      1.00 o 
  -1  -8   4       65.89       66.61      2.13 o 
   0  -8   4      165.40      156.64      5.84 o 
   1  -8   4       16.42       16.71      0.90 o 
   2  -8   4       35.95       35.02      1.16 o 
   3  -8   4       20.57       22.77      3.28 o 
   4  -8   4       57.83       56.14      5.67 o 
  -4  -7   4       90.15       87.55      6.09 o 
  -3  -7   4      258.89      252.82      9.71 o 
  -2  -7   4       23.34       23.04      1.14 o 
  -1  -7   4       96.16       91.32      2.28 o 
   0  -7   4      192.75      203.06      4.05 o 
   1  -7   4       68.76       71.19      2.19 o 
   2  -7   4      334.32      332.98      8.05 o 
   3  -7   4      118.91      132.88      7.33 o 
   4  -7   4      128.59      119.32      7.44 o 
  -4  -6   4      106.52      105.89      3.57 o 
  -3  -6   4      160.90      170.46      5.86 o 
  -2  -6   4      785.31      785.53     18.53 o 
  -1  -6   4      406.24      413.74      7.33 o 
   0  -6   4      754.24      781.92     12.91 o 
   1  -6   4      404.30      394.44      8.14 o 
   2  -6   4      193.54      195.23      4.35 o 
   3  -6   4       15.01       14.84      0.71 o 
   4  -6   4       33.77       33.94      4.22 o 
  -4  -5   4      156.09      149.12      4.76 o 
  -3  -5   4       17.00       18.72      1.48 o 
  -2  -5   4       87.45       86.31      2.50 o 
  -1  -5   4        3.73        3.60      0.45 o 
   0  -5   4      314.93      331.56      5.96 o 
   1  -5   4      405.11      409.86      7.16 o 
   2  -5   4      184.98      182.44      4.13 o 
   3  -5   4      565.14      572.09      9.59 o 
   4  -5   4      201.12      219.57     10.62 o 
  -5  -4   4      125.30      136.14      5.70 o 
  -4  -4   4       17.31       13.59      1.96 o 
  -3  -4   4      331.66      329.02     11.79 o 
  -2  -4   4      184.60      196.05      4.55 o 
  -1  -4   4      287.34      279.31      5.19 o 
   0  -4   4      251.61      243.38      4.65 o 
   1  -4   4      408.37      424.14      8.37 o 
   2  -4   4       48.55       49.31      2.03 o 
   3  -4   4       43.33       41.76      1.53 o 
   4  -4   4       16.26       16.65      1.43 o 
  -5  -3   4       13.33       11.76      1.69 o 
  -4  -3   4      192.11      195.72      6.01 o 
  -3  -3   4       83.22       84.89      2.60 o 
  -2  -3   4      515.40      523.93     10.41 o 
  -1  -3   4        3.42        4.41      0.48 o 
   0  -3   4      492.63      505.95      7.67 o 
   1  -3   4       33.58       35.56      1.26 o 
   2  -3   4        1.79        2.11      0.61 o 
   3  -3   4        6.62        7.07      0.71 o 
   4  -3   4       24.57       25.15      2.42 o 
   5  -3   4       20.26       17.80      1.96 o 
  -5  -2   4      106.70      107.37      5.36 o 
  -4  -2   4      155.96      167.79      5.39 o 
  -3  -2   4      122.66      118.04      3.28 o 
  -2  -2   4      346.17      357.13      7.45 o 
  -1  -2   4      131.45      133.28      2.85 o 
   0  -2   4      514.40      518.96      8.73 o 
   1  -2   4       94.57       96.97      2.21 o 
   2  -2   4       14.49       14.50      1.37 o 
   3  -2   4       12.10       14.81      1.21 o 
   4  -2   4        7.51        8.29      1.16 o 
   5  -2   4       32.86       33.76      2.76 o 
  -5  -1   4      104.48      112.38      5.76 o 
  -4  -1   4      138.26      139.60      6.19 o 
  -3  -1   4      314.13      319.09      7.02 o 
  -2  -1   4       90.49       96.52      2.72 o 
  -1  -1   4      286.48      306.46      5.58 o 
   0  -1   4       44.15       44.04      1.28 o 
   1  -1   4      807.26      811.23     13.20 o 
   2  -1   4      174.02      171.09      4.53 o 
   3  -1   4      505.48      505.41     10.13 o 
   4  -1   4      165.53      154.25      5.14 o 
   5  -1   4      143.83      147.59      7.06 o 
  -5   0   4       35.10       31.03      3.23 o 
  -4   0   4       91.64       92.72      3.66 o 
  -3   0   4      382.69      393.70     12.70 o 
  -2   0   4      464.24      443.25      9.01 o 
  -1   0   4     2122.20     2141.25     33.52 o 
   0   0   4      189.80      164.72      3.26 o 
   1   0   4     1054.80     1080.59     17.31 o 
   2   0   4      361.36      374.46      7.64 o 
   3   0   4        0.96        0.89      0.38 o 
   4   0   4        8.85        7.72      1.62 o 
   5   0   4       48.41       46.47      3.66 o 
  -5   1   4      101.36       98.65      5.72 o 
  -4   1   4      145.38      144.32      9.51 o 
  -3   1   4      305.81      308.73     10.43 o 
  -2   1   4       96.19      106.60      4.59 o 
  -1   1   4      286.27      302.82      5.49 o 
   0   1   4       43.16       42.58      1.26 o 
   1   1   4      808.33      835.18     22.84 o 
   2   1   4      173.39      175.95      4.10 o 
   3   1   4      506.96      486.93     12.38 o 
   4   1   4      161.51      166.71      7.81 o 
   5   1   4      148.08      149.59      7.68 o 
  -5   2   4      104.11      104.07      6.09 o 
  -4   2   4      160.61      161.00      7.73 o 
  -3   2   4      117.41      112.90      3.27 o 
  -2   2   4      352.32      371.70      7.81 o 
  -1   2   4      122.85      119.14      2.62 o 
   0   2   4      519.66      539.37      9.05 o 
   1   2   4       94.11       93.74      2.49 o 
   2   2   4       15.05       14.96      1.73 o 
   3   2   4       11.74       12.90      1.04 o 
   4   2   4        7.52       10.79      2.03 o 
   5   2   4       32.59       30.65      3.65 o 
  -5   3   4       12.69       13.29      2.44 o 
  -4   3   4      192.87      195.51      6.47 o 
  -3   3   4       81.19       81.48      2.34 o 
  -2   3   4      518.21      505.72     11.01 o 
  -1   3   4        2.18        3.84      0.63 o 
   0   3   4      490.66      518.18      8.76 o 
   1   3   4       34.95       34.34      1.32 o 
   2   3   4        1.99        3.31      0.52 o 
   3   3   4        6.78        8.42      0.87 o 
   4   3   4       23.88       24.92      3.11 o 
   5   3   4       20.95       19.97      3.11 o 
  -5   4   4      128.35      139.23      5.54 o 
  -4   4   4       15.03       14.11      2.22 o 
  -3   4   4      330.59      329.59      7.31 o 
  -2   4   4      184.48      176.96      4.30 o 
  -1   4   4      289.05      270.32      7.09 o 
   0   4   4      256.55      246.63      6.52 o 
   1   4   4      400.13      413.64      8.30 o 
   2   4   4       51.99       51.76      1.97 o 
   3   4   4       43.41       44.68      2.14 o 
   4   4   4       15.80       15.08      2.45 o 
  -5   5   4       88.85       94.29      6.67 o 
  -4   5   4      159.38      152.49      5.65 o 
  -3   5   4       17.33       18.42      1.32 o 
  -2   5   4       86.19       78.97      2.47 o 
  -1   5   4        3.56        3.17      0.51 o 
   0   5   4      311.41      341.14     15.21 o 
   1   5   4      414.00      395.50      9.80 o 
   2   5   4      178.18      170.02      6.48 o 
   3   5   4      566.88      557.40     18.24 o 
   4   5   4      200.92      209.65     10.05 o 
  -4   6   4      104.33      102.67      6.40 o 
  -3   6   4      161.14      162.78      5.11 o 
  -2   6   4      793.33      788.17     15.34 o 
  -1   6   4      392.91      362.62      7.64 o 
   0   6   4      759.97      735.80     17.27 o 
   1   6   4      405.91      397.23      9.92 o 
   2   6   4      193.62      193.57      5.54 o 
   3   6   4       13.95       14.52      2.39 o 
   4   6   4       33.60       31.77      3.97 o 
  -4   7   4       91.74      102.55      6.56 o 
  -3   7   4      254.11      240.32     10.80 o 
  -2   7   4       26.49       28.00      3.31 o 
  -1   7   4       96.06       90.02      2.69 o 
   0   7   4      194.53      191.03      5.49 o 
   1   7   4       67.04       70.06      2.67 o 
   2   7   4      330.38      339.24     11.95 o 
   3   7   4      123.51      123.39      6.91 o 
   4   7   4      127.82      122.95      7.41 o 
  -4   8   4       21.78       23.39      3.51 o 
  -3   8   4      100.95       94.09      5.94 o 
  -2   8   4        7.54        7.98      1.02 o 
  -1   8   4       67.71       68.68      3.04 o 
   0   8   4      163.57      150.89      4.66 o 
   1   8   4       17.41       14.06      1.29 o 
   2   8   4       35.43       38.51      1.90 o 
   3   8   4       20.11       20.06      2.98 o 
   4   8   4       58.80       53.78      4.72 o 
  -4   9   4      142.89      151.85      8.74 o 
  -3   9   4        5.55        7.04      1.90 o 
  -2   9   4      340.10      321.61     13.23 o 
  -1   9   4       40.20       40.47      2.07 o 
   0   9   4      198.42      200.16      4.83 o 
   1   9   4       22.28       23.17      1.56 o 
   2   9   4       45.58       48.74      3.88 o 
   3   9   4       21.76       20.45      3.12 o 
   4   9   4       48.81       50.35      5.48 o 
  -3  10   4       47.54       46.77      4.78 o 
  -2  10   4      303.10      301.01     12.77 o 
  -1  10   4       65.13       70.65      2.95 o 
   0  10   4      291.44      287.27      9.46 o 
   1  10   4      169.95      182.53      8.39 o 
   2  10   4       38.47       41.19      4.26 o 
   3  10   4       35.11       32.56      4.03 o 
  -3  11   4       90.78       98.46      6.55 o 
  -2  11   4        7.49       10.27      2.18 o 
  -1  11   4       40.56       43.30      3.55 o 
   0  11   4       91.61       94.32      3.69 o 
   1  11   4      118.13      114.82      6.29 o 
   2  11   4      262.17      273.92     12.20 o 
   3  11   4      109.31      117.97      7.44 o 
  -3  12   4       75.13       83.57      6.16 o 
  -2  12   4       93.80      106.80      6.58 o 
  -1  12   4      394.65      417.75     16.24 o 
   1  12   4      111.66      116.88      6.56 o 
   2  12   4       64.05       67.29      5.13 o 
   3  12   4       13.27       12.96      2.81 o 
   2  13   4       79.02       74.39      5.58 o 
   0 -14   5      227.01      237.47      7.10 o 
  -2 -13   5       85.51       89.18      9.21 o 
  -1 -13   5       21.33       20.56      1.83 o 
   0 -13   5       57.69       55.19      2.70 o 
   1 -13   5        0.51        1.46      1.25 o 
  -2 -12   5       32.83       34.70      2.06 o 
  -1 -12   5       33.32       37.54      2.16 o 
   0 -12   5       33.69       31.94      2.84 o 
   1 -12   5       16.15       13.87      1.29 o 
   2 -12   5       45.25       49.83      5.22 o 
  -3 -11   5       32.40       31.40      4.05 o 
  -2 -11   5       14.67       16.03      1.90 o 
  -1 -11   5      105.44      107.07      3.96 o 
   0 -11   5       62.64       61.72      2.77 o 
   1 -11   5        4.06        4.50      1.58 o 
   2 -11   5       25.63       19.10      3.07 o 
   3 -11   5        3.44        5.27      2.01 o 
  -3 -10   5       58.79       56.76      4.53 o 
  -2 -10   5       56.34       55.33      3.43 o 
  -1 -10   5      107.51      112.73      4.03 o 
   0 -10   5      160.96      165.94      5.24 o 
   1 -10   5      182.06      186.94      5.64 o 
   2 -10   5       63.28       64.66      4.65 o 
   3 -10   5       42.56       49.80      5.52 o 
  -3  -9   5       92.56       94.15      4.32 o 
  -2  -9   5      244.55      237.18      6.84 o 
  -1  -9   5       61.74       61.01      2.70 o 
   0  -9   5       31.06       31.73      1.81 o 
   1  -9   5       69.56       73.27      2.90 o 
   2  -9   5       26.96       23.96      1.38 o 
   3  -9   5      129.95      137.73      8.14 o 
  -4  -8   5        2.43        1.89      1.46 o 
  -3  -8   5       51.27       46.68      2.31 o 
  -2  -8   5       88.00       90.64      3.41 o 
  -1  -8   5      362.42      349.41      9.27 o 
   0  -8   5      258.39      256.43      7.13 o 
   1  -8   5      456.48      453.70     11.44 o 
   2  -8   5      224.59      228.47      6.42 o 
   3  -8   5      212.98      194.82      9.96 o 
  -4  -7   5       75.77       80.67      4.61 o 
  -3  -7   5      260.43      262.94      9.03 o 
  -2  -7   5        6.91        5.86      0.90 o 
  -1  -7   5      294.89      302.67      5.83 o 
   0  -7   5       67.08       71.17      2.03 o 
   1  -7   5      129.92      126.76      3.38 o 
   2  -7   5       37.90       38.66      6.31 o 
   3  -7   5       20.72       20.82      1.29 o 
   4  -7   5       98.98       99.81      6.97 o 
  -4  -6   5      183.48      193.80      5.97 o 
  -3  -6   5       54.23       49.43      2.39 o 
  -2  -6   5      290.49      289.45     10.41 o 
  -1  -6   5       30.63       31.81      1.28 o 
   0  -6   5      165.82      163.01      4.88 o 
   1  -6   5      120.02      111.61      3.07 o 
   2  -6   5      174.41      159.76      4.87 o 
   3  -6   5       21.22       20.90      1.42 o 
   4  -6   5       17.33       16.39      2.99 o 
  -4  -5   5        0.89        1.22      0.71 o 
  -3  -5   5      171.65      173.69      5.46 o 
  -2  -5   5      123.36      120.77      3.51 o 
  -1  -5   5      344.61      353.49      6.57 o 
   0  -5   5       46.57       45.16      1.49 o 
   1  -5   5       77.15       80.12      3.66 o 
   2  -5   5        7.73        6.63      1.10 o 
   3  -5   5       23.64       22.70      2.61 o 
   4  -5   5       38.36       39.05      2.07 o 
  -4  -4   5      123.18      118.30      4.30 o 
  -3  -4   5      108.74      105.83      3.87 o 
  -2  -4   5      113.50      117.58      5.69 o 
  -1  -4   5      827.24      842.10     14.03 o 
   0  -4   5      208.09      199.31      5.21 o 
   1  -4   5      661.48      663.27     11.21 o 
   2  -4   5      252.57      241.65      5.44 o 
   3  -4   5      181.24      179.72      5.50 o 
   4  -4   5       16.33       15.72      1.51 o 
  -4  -3   5      237.18      247.39      7.36 o 
  -3  -3   5      307.40      306.27      8.44 o 
  -2  -3   5      377.32      365.26      7.80 o 
  -1  -3   5      131.45      134.38      3.05 o 
   0  -3   5      164.55      176.21      3.29 o 
   1  -3   5       51.54       55.95      2.20 o 
   2  -3   5      225.48      233.32      5.29 o 
   3  -3   5       77.77       78.53      3.11 o 
   4  -3   5      131.34      127.88      4.60 o 
  -5  -2   5       37.40       38.32      3.06 o 
  -4  -2   5       62.90       66.33      3.07 o 
  -3  -2   5       73.79       77.77      3.17 o 
  -2  -2   5      110.50      111.94      3.16 o 
  -1  -2   5      474.61      479.68     13.58 o 
   0  -2   5      970.73      982.04     16.02 o 
   1  -2   5      277.79      266.59      5.85 o 
   2  -2   5      468.72      472.57      9.97 o 
   3  -2   5      285.23      289.13      8.00 o 
   4  -2   5       50.32       48.31      3.34 o 
  -5  -1   5       20.75       16.52      2.39 o 
  -4  -1   5       12.40       12.44      1.59 o 
  -3  -1   5      240.77      237.01      6.90 o 
  -2  -1   5      131.67      137.53      3.67 o 
  -1  -1   5      189.33      191.00      4.49 o 
   0  -1   5       59.88       56.58      1.65 o 
   1  -1   5       22.52       23.00      1.15 o 
   2  -1   5       92.46       93.94      2.71 o 
   3  -1   5       13.35       13.56      1.38 o 
   4  -1   5       85.64       94.99      5.19 o 
  -5   0   5      135.44      143.58      7.21 o 
  -4   0   5      249.58      246.30      8.97 o 
  -3   0   5      269.36      245.38      7.10 o 
  -2   0   5       68.69       72.11      2.39 o 
  -1   0   5       63.89       59.61      1.99 o 
   0   0   5       81.34       86.06      3.16 o 
   1   0   5       36.30       39.82      1.55 o 
   2   0   5        5.94        7.25      1.08 o 
   3   0   5       35.53       33.59      1.92 o 
   4   0   5        0.36        0.37      0.84 o 
  -5   1   5       21.23       16.89      2.63 o 
  -4   1   5       13.65       14.49      2.18 o 
  -3   1   5      235.50      235.40      6.88 o 
  -2   1   5      136.00      135.78      3.65 o 
  -1   1   5      190.11      186.38      4.43 o 
   0   1   5       58.18       52.41      1.80 o 
   1   1   5       21.98       24.19      1.17 o 
   2   1   5       92.04       88.44      2.61 o 
   3   1   5       13.94       14.36      1.43 o 
   4   1   5       85.95       84.96      5.18 o 
  -5   2   5       37.11       35.08      3.86 o 
  -4   2   5       63.39       68.76      4.64 o 
  -3   2   5       75.40       72.16      3.07 o 
  -2   2   5      109.69      105.93      3.69 o 
  -1   2   5      468.52      459.06     11.36 o 
   0   2   5      978.22      946.81     21.86 o 
   1   2   5      278.11      272.46      6.03 o 
   2   2   5      462.42      475.33     13.13 o 
   3   2   5      290.37      288.53      8.04 o 
   4   2   5       48.71       54.98      4.13 o 
  -4   3   5      229.47      213.73      9.85 o 
  -3   3   5      319.79      316.77      9.00 o 
  -2   3   5      367.65      358.78      9.38 o 
  -1   3   5      137.08      131.35      5.47 o 
   0   3   5      161.54      172.73      5.07 o 
   1   3   5       51.04       60.22      2.43 o 
   2   3   5      229.14      235.27      7.32 o 
   3   3   5       75.94       75.14      3.09 o 
   4   3   5      131.12      117.28      6.68 o 
  -4   4   5      122.35      114.35      6.60 o 
  -3   4   5      111.39      107.57      3.95 o 
  -2   4   5      107.09      105.69      3.73 o 
  -1   4   5      838.66      815.57     32.60 o 
   0   4   5      194.99      190.66      5.51 o 
   1   4   5      669.38      667.81     16.04 o 
   2   4   5      248.09      241.28      8.58 o 
   3   4   5      184.99      192.48      8.92 o 
   4   4   5       14.86       12.14      2.31 o 
  -4   5   5        1.28        2.28      1.22 o 
  -3   5   5      174.16      175.85      5.56 o 
  -2   5   5      116.21      111.09      4.17 o 
  -1   5   5      352.54      350.80      9.19 o 
   0   5   5       43.14       40.88      1.98 o 
   1   5   5       77.22       77.90      6.00 o 
   2   5   5        8.28        7.60      0.99 o 
   3   5   5       22.84       25.02      3.10 o 
   4   5   5       38.66       42.60      4.52 o 
  -4   6   5      185.38      213.32      7.42 o 
  -3   6   5       52.36       55.20      4.81 o 
  -2   6   5      289.13      281.97      8.60 o 
  -1   6   5       33.41       34.11      3.74 o 
   0   6   5      163.31      160.18      6.02 o 
   1   6   5      123.40      115.14      3.86 o 
   2   6   5      171.38      171.46     14.89 o 
   3   6   5       22.26       20.27      2.89 o 
   4   6   5       17.32       14.14      2.75 o 
  -4   7   5       72.45       71.02      3.82 o 
  -3   7   5      263.90      252.46      8.05 o 
  -2   7   5        5.26        5.54      0.81 o 
  -1   7   5      297.61      283.08      9.58 o 
   0   7   5       63.32       60.23      2.59 o 
   1   7   5      130.72      130.57      5.61 o 
   2   7   5       39.83       40.51      3.43 o 
   3   7   5       19.07       16.13      2.73 o 
   4   7   5       99.29      102.21      6.81 o 
  -4   8   5        2.58        3.32      1.10 o 
  -3   8   5       49.80       51.36      3.06 o 
  -2   8   5       89.85       87.34      2.93 o 
  -1   8   5      361.86      353.68     14.42 o 
   0   8   5      259.07      240.93      6.88 o 
   1   8   5      453.99      468.40     11.91 o 
   2   8   5      225.89      221.14     10.07 o 
   3   8   5      215.15      200.86      9.97 o 
  -3   9   5       93.08      103.42      4.65 o 
  -2   9   5      242.95      243.80      7.71 o 
  -1   9   5       60.46       59.47      3.00 o 
   0   9   5       33.23       33.13      1.95 o 
   1   9   5       70.10       68.32      8.31 o 
   2   9   5       26.01       28.03      3.49 o 
   3   9   5      129.16      127.02      7.62 o 
  -3  10   5       58.09       55.07      3.31 o 
  -2  10   5       55.36       55.86      3.08 o 
  -1  10   5      110.34      120.26      7.73 o 
   0  10   5      160.27      160.71      5.28 o 
   1  10   5      180.09      176.72      8.45 o 
   2  10   5       65.18       65.09      4.87 o 
   3  10   5       41.96       46.51      5.09 o 
  -3  11   5       32.96       30.07      4.55 o 
  -2  11   5       14.48       19.57      2.15 o 
  -1  11   5      106.75      113.17     13.65 o 
   0  11   5       60.58       59.67      4.10 o 
   1  11   5        4.72        4.90      1.58 o 
   2  11   5       25.92       25.90      3.52 o 
   3  11   5        3.27        2.81      1.75 o 
  -2  12   5       32.11       29.90      3.92 o 
   1  12   5       15.62       16.47      2.71 o 
   2  12   5       46.59       48.41      5.07 o 
  -1 -12   6       55.16       56.67      2.88 o 
   0 -12   6       22.03       22.92      1.95 o 
   1 -12   6      176.23      185.13      6.02 o 
  -2 -11   6       88.37       87.50      3.61 o 
  -1 -11   6      230.95      218.91      6.78 o 
   0 -11   6       98.19      105.90      4.03 o 
   1 -11   6       60.28       58.42      2.72 o 
   2 -11   6       40.17       53.96      5.50 o 
  -3 -10   6       35.88       37.10      2.16 o 
  -2 -10   6       57.64       58.18      2.79 o 
  -1 -10   6       14.63       13.21      1.49 o 
   0 -10   6       69.37       68.81      3.04 o 
   1 -10   6       88.94       91.73      3.57 o 
   2 -10   6       70.50       72.21      2.86 o 
  -3  -9   6       26.72       25.29      1.77 o 
  -2  -9   6       36.45       34.48      3.59 o 
  -1  -9   6        4.38        5.69      0.99 o 
   0  -9   6       56.85       60.57      2.78 o 
   1  -9   6       27.80       25.47      2.53 o 
   2  -9   6        5.52        5.47      0.86 o 
   3  -9   6        0.87       -0.04      1.19 o 
  -3  -8   6      133.14      137.87      4.79 o 
  -2  -8   6      119.97      116.28      4.26 o 
  -1  -8   6      115.84      118.36      5.58 o 
   0  -8   6       83.76       81.52      3.28 o 
   1  -8   6       27.22       27.20      1.83 o 
   2  -8   6       74.05       72.34      2.96 o 
   3  -8   6        3.88        3.57      1.88 o 
  -3  -7   6       56.43       50.97      2.59 o 
  -2  -7   6      204.91      207.85      8.45 o 
  -1  -7   6       83.30       82.63      3.35 o 
   0  -7   6      280.45      265.08      7.52 o 
   1  -7   6       38.05       35.79      1.99 o 
   2  -7   6       80.85       75.93      3.22 o 
   3  -7   6        0.48        0.69      0.52 o 
  -4  -6   6       21.47       22.55      1.94 o 
  -3  -6   6       18.00       20.68      5.52 o 
  -2  -6   6       41.24       41.65      2.26 o 
  -1  -6   6      132.22      125.30      6.63 o 
   0  -6   6      108.53      107.41      4.66 o 
   1  -6   6      253.09      246.45      7.08 o 
   2  -6   6      298.94      295.98      8.20 o 
   3  -6   6      191.77      195.51      6.02 o 
  -4  -5   6       54.18       50.92      2.68 o 
  -3  -5   6      182.66      189.83      6.06 o 
  -2  -5   6      313.67      314.43      8.73 o 
  -1  -5   6      283.36      292.77      6.62 o 
   0  -5   6      327.25      337.06      9.86 o 
   1  -5   6      230.29      237.24     10.35 o 
   2  -5   6      159.99      157.86      5.04 o 
   3  -5   6       53.26       55.76      2.61 o 
   4  -5   6        6.47        6.53      1.09 o 
  -4  -4   6       72.70       73.41      5.23 o 
  -3  -4   6      205.16      210.71      6.53 o 
  -2  -4   6      100.32       91.28      3.56 o 
  -1  -4   6      253.06      239.14      7.77 o 
   0  -4   6      228.47      248.95      7.38 o 
   1  -4   6      147.19      140.28      3.44 o 
   2  -4   6      100.69      106.46      9.12 o 
   3  -4   6      150.26      153.83      5.09 o 
   4  -4   6       90.15       89.70      4.68 o 
  -4  -3   6       26.66       29.57      2.32 o 
  -3  -3   6       39.67       39.73      2.26 o 
  -2  -3   6        8.65        8.46      1.13 o 
  -1  -3   6       54.85       51.65      1.99 o 
   0  -3   6       75.38       78.07      2.23 o 
   1  -3   6      105.09      104.52      3.08 o 
   2  -3   6        4.66        5.38      0.89 o 
   3  -3   6       18.80       16.52      1.59 o 
   4  -3   6        4.69        6.77      1.48 o 
  -4  -2   6       58.91       61.65      3.05 o 
  -3  -2   6      241.37      234.94      8.78 o 
  -2  -2   6      274.52      277.08      6.45 o 
  -1  -2   6       68.51       66.94      2.31 o 
   0  -2   6      313.68      313.03      6.93 o 
   1  -2   6       54.59       54.25      2.03 o 
   2  -2   6      148.04      149.62      4.85 o 
   3  -2   6       59.15       63.99      2.90 o 
   4  -2   6       74.49       74.94      4.56 o 
  -4  -1   6      119.48      114.67      4.46 o 
  -3  -1   6       79.98       80.54      3.67 o 
  -2  -1   6      488.69      492.91     10.32 o 
  -1  -1   6      311.98      296.15      8.96 o 
   0  -1   6      183.69      175.65      5.32 o 
   1  -1   6      182.02      180.37      4.50 o 
   2  -1   6       54.86       55.90      2.54 o 
   3  -1   6       26.78       25.47      2.00 o 
   4  -1   6       19.25       17.60      2.48 o 
  -4   0   6       41.02       42.11      3.45 o 
  -3   0   6       21.21       22.46      2.97 o 
  -2   0   6       29.17       29.74      2.61 o 
  -1   0   6       10.33       12.91      2.96 o 
   0   0   6      128.91      122.82      4.10 o 
   1   0   6      647.89      651.15     12.92 o 
   2   0   6      288.17      293.64      8.07 o 
   3   0   6      198.41      202.52      8.71 o 
   4   0   6      255.41      255.70     10.96 o 
  -4   1   6      119.42      115.43      6.33 o 
  -3   1   6       73.91       67.60      3.86 o 
  -2   1   6      498.26      501.26     17.78 o 
  -1   1   6      309.08      289.06     20.13 o 
   0   1   6      181.05      173.85      5.29 o 
   1   1   6      182.13      174.91      6.27 o 
   2   1   6       56.85       54.84      2.51 o 
   3   1   6       26.62       22.99      1.91 o 
   4   1   6       18.70       20.27      2.84 o 
  -4   2   6       58.65       61.71      4.46 o 
  -3   2   6      243.16      241.95      7.22 o 
  -2   2   6      270.82      265.89      7.53 o 
  -1   2   6       73.72       68.65      2.85 o 
   0   2   6      308.03      307.98     10.97 o 
   1   2   6       58.98       57.61      2.53 o 
   2   2   6      147.35      149.65      5.14 o 
   3   2   6       56.49       48.79      3.69 o 
   4   2   6       76.98       69.47      4.89 o 
  -4   3   6       26.77       20.68      2.93 o 
  -3   3   6       38.53       39.64      2.26 o 
  -2   3   6        8.73        7.70      1.06 o 
  -1   3   6       53.32       47.44      2.29 o 
   0   3   6       78.92       77.55      3.05 o 
   1   3   6      103.56      103.54      3.70 o 
   2   3   6        4.28        4.72      0.87 o 
   3   3   6       18.91       22.13      2.90 o 
   4   3   6        4.62        4.97      1.64 o 
  -4   4   6       71.88       66.02      4.92 o 
  -3   4   6      203.76      202.69      6.37 o 
  -2   4   6      107.34      111.53      4.05 o 
  -1   4   6      243.93      219.47      6.44 o 
   0   4   6      233.91      230.82      7.92 o 
   1   4   6      143.93      135.39      4.49 o 
   2   4   6      105.36      104.13      8.15 o 
   3   4   6      144.67      156.07      7.95 o 
   4   4   6       93.73       93.01      6.11 o 
  -4   5   6       56.01       48.50      4.23 o 
  -3   5   6      177.44      202.23      9.58 o 
  -2   5   6      321.18      309.14      8.64 o 
  -1   5   6      275.66      271.62      7.69 o 
   0   5   6      336.84      328.27      8.87 o 
   1   5   6      220.92      219.63      6.44 o 
   2   5   6      164.82      166.95      5.36 o 
   3   5   6       53.02       51.44      4.18 o 
   4   5   6        6.07        3.08      1.57 o 
  -4   6   6       22.18       20.83      3.15 o 
  -3   6   6       17.05       13.40      2.39 o 
  -2   6   6       42.68       44.04      2.36 o 
  -1   6   6      129.70      124.24      4.35 o 
   0   6   6      111.76      111.24      3.99 o 
   1   6   6      250.82      250.39      7.18 o 
   2   6   6      300.43      325.64     13.30 o 
   3   6   6      189.45      198.28      9.74 o 
  -3   7   6       56.35       48.66      4.14 o 
  -2   7   6      206.33      201.87     15.67 o 
  -1   7   6       82.23       81.74      3.36 o 
   0   7   6      278.32      264.05      7.54 o 
   1   7   6       41.51       40.61      2.39 o 
   2   7   6       79.36       75.77      5.04 o 
   3   7   6        0.47       -0.48      0.85 o 
  -3   8   6      134.66      133.03      7.65 o 
  -2   8   6      116.33      118.76      6.68 o 
  -1   8   6      119.34      120.62      4.39 o 
   0   8   6       81.33       86.05      3.48 o 
   1   8   6       29.06       28.94      3.34 o 
   2   8   6       72.75       77.44      5.24 o 
   3   8   6        4.52        4.53      1.78 o 
  -3   9   6       26.39       26.04      3.55 o 
  -2   9   6       37.21       36.35      3.94 o 
  -1   9   6        3.74        3.82      0.89 o 
   0   9   6       57.73       61.19      2.89 o 
   1   9   6       27.05       26.79      3.23 o 
   2   9   6        5.64        3.91      1.50 o 
   3   9   6        0.87       -0.81      0.81 o 
  -3  10   6       37.26       40.39      4.62 o 
  -2  10   6       57.61       51.11      4.28 o 
  -1  10   6       14.12        9.82      2.00 o 
   0  10   6       69.74       73.89      4.75 o 
   1  10   6       88.54       98.22      6.01 o 
   2  10   6       70.76       71.72      5.30 o 
  -2  11   6       87.29      103.01      6.50 o 
   1  11   6       62.10       63.95      4.77 o 
   2  11   6       39.89       33.89      4.22 o 
  -1 -11   7       10.99       13.27      1.75 o 
   0 -11   7       24.53       28.13      2.27 o 
   1 -11   7        9.39        9.01      1.35 o 
  -2 -10   7       44.46       41.58      3.85 o 
  -1 -10   7      112.27      126.44     10.98 o 
   0 -10   7        8.02        7.91      1.26 o 
   1 -10   7       40.40       39.11      2.71 o 
  -2  -9   7       84.74       82.61      3.62 o 
  -1  -9   7      160.73      154.68      5.36 o 
   0  -9   7      137.79      144.50      5.09 o 
   1  -9   7      251.17      255.60      7.68 o 
   2  -9   7       49.18       56.84      2.73 o 
  -3  -8   7       62.13       66.60      6.92 o 
  -2  -8   7       28.49       27.74      2.25 o 
  -1  -8   7       76.31       73.36      3.29 o 
   0  -8   7       12.01       14.14      1.57 o 
   1  -8   7        0.65        0.76      0.58 o 
   2  -8   7       76.39       72.04      3.16 o 
  -3  -7   7       71.38       70.84      3.31 o 
  -2  -7   7       70.01       69.12      3.21 o 
  -1  -7   7       57.70       58.27      5.98 o 
   0  -7   7      169.47      171.95      8.97 o 
   1  -7   7       62.28       62.92      5.06 o 
   2  -7   7      103.80       95.44      3.77 o 
   3  -7   7       29.10       32.12      2.07 o 
  -3  -6   7       34.03       39.73      2.56 o 
  -2  -6   7      187.49      191.24      7.06 o 
  -1  -6   7       13.37       14.60      1.55 o 
   0  -6   7      216.70      210.06      6.72 o 
   1  -6   7        6.41        4.28      1.36 o 
   2  -6   7       23.91       28.82      4.43 o 
   3  -6   7        0.52        0.66      0.81 o 
  -3  -5   7       81.00       83.17      4.66 o 
  -2  -5   7      130.03      133.46      4.83 o 
  -1  -5   7       17.22       16.66      3.23 o 
   0  -5   7       59.15       60.29      2.83 o 
   1  -5   7       26.72       26.27      2.71 o 
   2  -5   7       63.26       63.51      6.12 o 
   3  -5   7        1.83        2.81      0.83 o 
  -3  -4   7       40.55       42.48      2.60 o 
  -2  -4   7       89.89       86.70      3.62 o 
  -1  -4   7      213.92      211.01      7.91 o 
   0  -4   7        2.60        4.08      0.87 o 
   1  -4   7       49.81       49.60      2.52 o 
   2  -4   7       47.54       47.47      2.47 o 
   3  -4   7       89.16       94.90      3.87 o 
  -4  -3   7        4.27        3.93      1.01 o 
  -3  -3   7      103.90      102.47      4.17 o 
  -2  -3   7       93.53       87.32      3.62 o 
  -1  -3   7      408.77      401.70     10.71 o 
   0  -3   7      236.66      238.80     10.34 o 
   1  -3   7      451.93      447.54     11.71 o 
   2  -3   7      116.23      123.61      7.06 o 
   3  -3   7      166.52      166.83      5.65 o 
  -4  -2   7       69.38       79.51      5.00 o 
  -3  -2   7       89.84       92.14      3.89 o 
  -2  -2   7      164.80      171.07      5.65 o 
  -1  -2   7       28.78       27.12      2.02 o 
   0  -2   7       95.34       91.53      6.43 o 
   1  -2   7       49.00       47.74      2.46 o 
   2  -2   7       75.88       73.96      4.14 o 
   3  -2   7      151.03      159.30      5.47 o 
  -4  -1   7      181.76      194.22      9.09 o 
  -3  -1   7      137.19      130.18     10.83 o 
  -2  -1   7       28.29       29.30      2.22 o 
  -1  -1   7      106.90      106.55      4.27 o 
   0  -1   7      313.81      294.32      8.26 o 
   1  -1   7        1.97        1.82      0.62 o 
   2  -1   7      206.68      209.38      6.44 o 
   3  -1   7       26.94       25.61      2.85 o 
  -4   0   7       10.46        6.19      1.71 o 
  -3   0   7       23.78       28.61      2.29 o 
  -2   0   7      171.63      167.77      6.95 o 
  -1   0   7      160.79      163.61      5.35 o 
   0   0   7      148.46      135.04      4.87 o 
   1   0   7        1.39        1.80      0.61 o 
   2   0   7       66.55       70.75      3.11 o 
   3   0   7        3.74        5.69      1.54 o 
  -4   1   7      183.25      189.52      9.15 o 
  -3   1   7      139.06      138.20      5.03 o 
  -2   1   7       26.72       27.77      2.13 o 
  -1   1   7      106.51      109.83      4.07 o 
   0   1   7      312.80      291.93      8.24 o 
   1   1   7        3.17        4.13      0.83 o 
   2   1   7      208.00      221.37      6.71 o 
   3   1   7       24.95       29.28      3.31 o 
  -4   2   7       71.63       75.97      5.18 o 
  -3   2   7       88.38       86.56      3.73 o 
  -2   2   7      163.90      163.25      5.47 o 
  -1   2   7       31.88       29.91      2.16 o 
   0   2   7       92.89       84.87      3.44 o 
   1   2   7       49.88       53.02      3.79 o 
   2   2   7       74.54       73.31      3.20 o 
   3   2   7      153.84      162.80      8.07 o 
  -4   3   7        4.68        5.32      1.73 o 
  -3   3   7      105.08       94.80      5.77 o 
  -2   3   7       88.28       89.94      3.70 o 
  -1   3   7      413.58      384.22     10.35 o 
   0   3   7      236.43      228.01      6.83 o 
   1   3   7      452.91      443.82     11.59 o 
   2   3   7      111.30      111.47      4.20 o 
   3   3   7      171.43      159.91      8.19 o 
  -3   4   7       39.82       43.79      3.80 o 
  -2   4   7       93.02       94.16      3.83 o 
  -1   4   7      211.14      196.42      6.20 o 
   0   4   7        3.08        2.15      0.72 o 
   1   4   7       49.30       46.68      2.44 o 
   2   4   7       49.20       50.07      3.84 o 
   3   4   7       88.75       86.57      5.67 o 
  -3   5   7       81.21       86.07      5.67 o 
  -2   5   7      129.02      126.65      4.69 o 
  -1   5   7       16.98       18.15      2.07 o 
   0   5   7       59.94       60.63      2.85 o 
   1   5   7       26.27       26.89      2.06 o 
   2   5   7       63.72       58.71      4.35 o 
   3   5   7        1.49       -0.46      0.87 o 
  -3   6   7       32.93       30.64      3.78 o 
  -2   6   7      187.19      176.62      8.67 o 
  -1   6   7       14.91       15.32      1.61 o 
   0   6   7      215.69      216.69      6.69 o 
   1   6   7        6.24        5.79      1.14 o 
   2   6   7       24.17       27.31      3.45 o 
   3   6   7        0.60        0.29      1.14 o 
  -3   7   7       71.78       81.45      5.70 o 
  -2   7   7       70.02       66.33      4.73 o 
  -1   7   7       57.60       54.01      2.78 o 
   0   7   7      168.69      179.39     10.74 o 
   1   7   7       64.37       69.30      4.63 o 
   2   7   7      101.45      104.50      6.38 o 
   3   7   7       30.45       32.93      4.09 o 
  -3   8   7       60.88       60.26      4.99 o 
  -2   8   7       29.28       20.20      2.90 o 
  -1   8   7       76.15       79.93      3.55 o 
   0   8   7       12.34       13.50      1.54 o 
   1   8   7        0.46        0.61      0.87 o 
   2   8   7       75.38       67.00      5.00 o 
  -2   9   7       83.53       82.52      5.63 o 
  -1   9   7      160.29      162.42      8.16 o 
   0   9   7      140.09      141.46      7.26 o 
   1   9   7      248.30      274.41     12.06 o 
   2   9   7       51.26       50.42      4.41 o 
  -2  10   7       45.17       45.96      4.80 o 
   1  10   7       40.44       36.88      4.17 o 
  -1  -9   8       19.33       18.22      1.92 o 
   0  -9   8       70.33       73.75      3.52 o 
  -1  -8   8       69.43       74.37      3.50 o 
   0  -8   8        5.46        6.11      1.18 o 
   1  -8   8       69.30       67.85      6.67 o 
  -2  -7   8       78.33       87.47      3.90 o 
  -1  -7   8      114.13      108.99      4.73 o 
   0  -7   8       39.90       40.10      2.61 o 
   1  -7   8      150.05      158.29      5.61 o 
   2  -7   8       56.63       60.65      3.05 o 
  -2  -6   8       77.89       78.83      3.64 o 
  -1  -6   8      164.96      168.05      6.25 o 
   0  -6   8      133.53      132.06      4.92 o 
   1  -6   8       20.57       16.98      1.78 o 
   2  -6   8        3.22        3.47      0.95 o 
  -2  -5   8       25.03       30.93      2.49 o 
  -1  -5   8       71.93       73.74      3.41 o 
   0  -5   8       76.30       82.09      3.63 o 
   1  -5   8      133.67      131.17      4.90 o 
   2  -5   8      188.56      204.75      8.34 o 
  -3  -4   8        9.42       12.08      1.63 o 
  -2  -4   8       64.23       71.23      3.41 o 
  -1  -4   8      130.24      124.03      4.72 o 
   0  -4   8        8.00        9.26      1.29 o 
   1  -4   8       88.30       91.19      3.86 o 
   2  -4   8       15.01       11.59      1.97 o 
  -3  -3   8      173.69      177.49      6.76 o 
  -2  -3   8      172.11      163.44      5.72 o 
  -1  -3   8       77.65       83.09      3.66 o 
   0  -3   8       64.65       62.36      3.10 o 
   1  -3   8       10.81        9.13      1.31 o 
   2  -3   8       24.53       24.74      2.13 o 
   3  -3   8       15.94       14.40      1.69 o 
  -3  -2   8       19.38       18.78      1.98 o 
  -2  -2   8       14.96       18.35      1.87 o 
  -1  -2   8       72.67       75.91      4.35 o 
   0  -2   8      123.44      119.31      4.51 o 
   1  -2   8       29.45       25.78      4.42 o 
   2  -2   8        9.64        9.82      1.40 o 
   3  -2   8       25.21       29.37      3.23 o 
  -3  -1   8       38.58       39.37      4.05 o 
  -2  -1   8      109.61      112.09      4.54 o 
  -1  -1   8       36.25       31.21      3.30 o 
   0  -1   8       82.93       90.08      7.85 o 
   1  -1   8      275.84      275.63      9.16 o 
   2  -1   8      106.00      114.17      4.42 o 
   3  -1   8      108.77      120.99      6.56 o 
  -3   0   8      105.48      109.20      4.68 o 
  -2   0   8      140.54      136.85      5.08 o 
  -1   0   8      249.37      246.88     11.26 o 
   0   0   8        9.11        8.79      1.27 o 
   1   0   8      153.35      140.94      5.05 o 
   2   0   8        8.59        8.39      2.43 o 
   3   0   8        5.20        6.10      1.73 o 
  -3   1   8       38.23       42.52      2.78 o 
  -2   1   8      109.29      118.55      4.63 o 
  -1   1   8       35.95       30.19      2.30 o 
   0   1   8       81.20       82.53      3.59 o 
   1   1   8      280.80      280.50      8.97 o 
   2   1   8      102.80      103.13      4.16 o 
   3   1   8      107.81      116.05      6.64 o 
  -3   2   8       19.46       22.00      3.15 o 
  -2   2   8       14.27       14.98      1.71 o 
  -1   2   8       75.51       71.25      3.30 o 
   0   2   8      121.59      126.39      5.08 o 
   1   2   8       28.84       26.17      2.33 o 
   2   2   8       10.53       10.68      2.89 o 
   3   2   8       24.99       24.92      3.33 o 
  -3   3   8      176.20      187.14      9.33 o 
  -2   3   8      173.27      172.50      8.73 o 
  -1   3   8       75.33       77.49      3.52 o 
   0   3   8       64.84       64.00      7.49 o 
   1   3   8       11.64       16.44      4.46 o 
   2   3   8       23.98       24.12      3.06 o 
   3   3   8       16.30       13.23      2.45 o 
  -3   4   8       10.92       12.59      2.43 o 
  -2   4   8       62.73       68.53      3.35 o 
  -1   4   8      131.12      119.40      4.61 o 
   0   4   8        7.05        9.57      1.33 o 
   1   4   8       89.61       91.64      5.53 o 
   2   4   8       14.12       15.32      2.60 o 
  -2   5   8       25.69       26.50      3.34 o 
  -1   5   8       70.75       74.15      3.47 o 
   0   5   8       77.60       83.80      3.67 o 
   1   5   8      132.82      133.73      4.94 o 
   2   5   8      189.94      187.03      9.29 o 
  -2   6   8       73.38       61.78      4.68 o 
  -1   6   8      170.83      176.74      6.07 o 
   0   6   8      130.14      126.22      4.79 o 
   1   6   8       21.21       23.74      3.16 o 
   2   6   8        2.99        2.42      1.41 o 
  -2   7   8       78.39       85.54      5.73 o 
  -1   7   8      114.83      107.50      4.42 o 
   0   7   8       36.85       42.15      3.64 o 
   1   7   8      153.44      170.48      8.55 o 
   2   7   8       54.69       67.54      5.17 o 
  -1   8   8       68.67       69.04      4.92 o 
   0   8   8        5.44        6.72      1.72 o 
   1   8   8       69.54       67.11      4.95 o 
  -1  -6   9       10.55       11.12      1.57 o 
   0  -6   9       18.35       17.68      1.95 o 
  -1  -5   9      108.15      116.95      4.78 o 
   0  -5   9       84.58       81.06      4.98 o 
   1  -5   9       17.59       13.89      1.71 o 
  -1  -4   9       24.83       24.58      2.30 o 
   0  -4   9      165.89      168.09      5.99 o 
   1  -4   9       80.08       79.14      3.74 o 
  -2  -3   9        1.76        2.19      1.06 o 
  -1  -3   9       17.32       18.01      1.98 o 
   0  -3   9       18.61       17.60      1.90 o 
   1  -3   9       14.67       12.24      1.71 o 
  -2  -2   9       48.69       53.60      3.04 o 
  -1  -2   9      102.30      113.62      4.68 o 
   0  -2   9      149.10      159.74      5.80 o 
   1  -2   9       73.88       72.13      4.55 o 
   2  -2   9       90.91       88.27      5.36 o 
  -2  -1   9       39.42       36.70      2.85 o 
  -1  -1   9      144.57      146.39      5.47 o 
   0  -1   9       37.81       35.78      2.71 o 
   1  -1   9       31.99       29.81      2.49 o 
   2  -1   9       58.76       63.04      3.27 o 
  -2   0   9       32.18       36.00      2.81 o 
  -1   0   9        0.31        1.19      0.76 o 
   0   0   9        8.91        6.47      1.24 o 
   1   0   9       63.43       58.89      3.12 o 
   2   0   9        1.38        2.52      1.25 o 
  -2   1   9       40.02       43.60      3.12 o 
  -1   1   9      144.09      132.54      5.14 o 
   0   1   9       39.02       43.40      2.82 o 
   1   1   9       30.47       31.38      2.56 o 
   2   1   9       59.65       59.74      4.47 o 
  -2   2   9       50.25       52.25      3.96 o 
  -1   2   9      101.42      110.96      6.20 o 
   0   2   9      151.13      146.15      5.43 o 
   1   2   9       70.32       74.44      3.60 o 
   2   2   9       94.06       95.08      5.94 o 
  -2   3   9        1.85        1.28      2.00 o 
  -1   3   9       17.32       20.02      2.08 o 
   0   3   9       18.09       18.56      1.96 o 
   1   3   9       14.33       13.65      1.69 o 
  -1   4   9       22.20       21.95      2.63 o 
   0   4   9      169.80      169.09      6.05 o 
   1   4   9       78.72       72.74      5.13 o 
  -1   5   9      106.50      105.79      4.57 o 
   0   5   9       84.23       84.40      3.92 o 
   1   5   9       17.87       20.57      3.01 o 
  -1   6   9       10.19       11.85      2.45 o 
   0   6   9       18.63       14.89      2.55 o 
                                                 
